# Supplementary material for: 1-(4-Cyano­benz­yl)-3,5-dimethyl­pyridinium bis­(benzene-1,2-dithiol­ato)nickelate(III)
Source: Acta Crystallogr Sect E Struct Rep Online. 2011 Feb 16;67(Pt 3):m339. doi: 10.1107/S1600536811004971 (PMC3051972; doi:10.1107/S1600536811004971)
Supplement: Supplementary file 1 [file e-67-0m339-sup1.cif]

##############################################################################
###                                                                        ###
###        Electronic paper (Acta Crystallographica Section E)             ###
###                                                                        ###
##############################################################################
#                                                                            #
# This CIF contains the data in a paper accepted for publication in Acta     #
# Crystallographica Section E. It conforms to the requirements of Notes      #
# for Authors for Section E, and has been peer reviewed under the auspices   #
# of the IUCr Commission on Journals.                                        #
#                                                                            #
# Full details of the Crystallographic Information File format               #
# are given in the paper "The Crystallographic Information File (CIF):       #
# a New Standard Archive File for Crystallography" by S. R. Hall, F. H.      #
# Allen and I. D. Brown [Acta Cryst. (1991), A47, 655-685].                  #
#                                                                            #
# The current version of the core CIF dictionary is obtainable from          #
# ftp://ftp.iucr.org/pub/cif_core.dic. The current version number is 2.4.    #
#                                                                            #
# Software is freely available for graphical display of the structure(s) in  #
# this CIF.  For information consult the CIF home page http://www.iucr.org/  #
# cif/home.html                                                              #
#                                                                            #
# This file may be used for bona fide research purposes within the           #
# scientific community so long as proper attribution is given to the journal # 
# article from which it was obtained.                                        #
#                                                                            #
##############################################################################
                                             
data_I
_audit_creation_method     SHELXL-97
_chemical_name_systematic
;
1-(4-Cyanobenzyl)-3,5-dimethylpyridinium
bis(benzene-1,2-dithiolato)nickelate(III)
;
_chemical_name_common     ?
_chemical_formula_moiety     'C15 H15 N2 +, C12 H8 Ni S4 -'
_chemical_formula_sum     'C27 H23 N2 Ni S4'
_chemical_formula_iupac     '(C15 H15 N2) [Ni (C6 H4 S2)2]'
_chemical_formula_weight     562.42
_chemical_melting_point     ?
_symmetry_cell_setting     triclinic
_symmetry_space_group_name_H-M     'P -1'
_symmetry_space_group_name_Hall     '-P 1'
loop_
    _symmetry_equiv_pos_as_xyz
    'x, y, z'
    '-x, -y, -z'
_cell_length_a     7.1517(7)
_cell_length_b     12.8190(13)
_cell_length_c     15.3294(16)
_cell_angle_alpha     69.7740(10)
_cell_angle_beta     77.7400(10)
_cell_angle_gamma     87.7210(10)
_cell_volume     1287.8(2)
_cell_formula_units_Z     2
_cell_measurement_reflns_used     3577
_cell_measurement_theta_min     2.58
_cell_measurement_theta_max     27.01
_cell_measurement_temperature     296(2)
_exptl_crystal_description     block
_exptl_crystal_colour     'dark green'
_exptl_crystal_size_max     0.36
_exptl_crystal_size_mid     0.30
_exptl_crystal_size_min     0.28
_exptl_crystal_density_diffrn     1.450
_exptl_crystal_density_meas     ?
_exptl_crystal_density_method     'not measured'
_exptl_crystal_F_000     582
_exptl_absorpt_coefficient_mu     1.097
_exptl_absorpt_correction_type     multi-scan
_exptl_absorpt_process_details     '(SADABS; Bruker, 2000)'
_exptl_absorpt_correction_T_min     0.6935
_exptl_absorpt_correction_T_max     0.7488
_exptl_special_details
;
;
_diffrn_ambient_temperature     296(2)
_diffrn_radiation_type     'MoK\a'
_diffrn_radiation_wavelength     0.71073
_diffrn_radiation_source     'sealed tube'
_diffrn_radiation_monochromator     'graphite'
_diffrn_measurement_device_type     'Bruker SMART APEX CCD area-detector'
_diffrn_measurement_method     '\f and \w'
_diffrn_detector_area_resol_mean     ?
_diffrn_reflns_number     6530
_diffrn_reflns_av_R_equivalents     0.0422
_diffrn_reflns_av_sigmaI/netI     0.0401
_diffrn_reflns_theta_min     1.45
_diffrn_reflns_theta_max     25.09
_diffrn_reflns_theta_full     25.09
_diffrn_measured_fraction_theta_max     0.983
_diffrn_measured_fraction_theta_full     0.983
_diffrn_reflns_limit_h_min     -8
_diffrn_reflns_limit_h_max     8
_diffrn_reflns_limit_k_min     -12
_diffrn_reflns_limit_k_max     15
_diffrn_reflns_limit_l_min     -18
_diffrn_reflns_limit_l_max     15
_diffrn_standards_number     ?
_diffrn_standards_interval_count     ?
_diffrn_standards_interval_time     ?
_diffrn_standards_decay_%     ?
_refine_special_details
;
Refinement of <i>F</i>^2^ against ALL reflections. The weighted <i>R</i>-factor
<i>wR</i> and goodness of fit <i>S</i> are based on <i>F</i>^2^, conventional
<i>R</i>-factors <i>R</i> are based on <i>F</i>, with <i>F</i> set to zero for
negative <i>F</i>^2^. The threshold expression of <i>F</i>^2^ >
\s(<i>F</i>^2^) is used only for calculating <i>R</i>-factors(gt) <i>etc</i>.
and is not relevant to the choice of reflections for refinement.
<i>R</i>-factors based on <i>F</i>^2^ are statistically about twice as large
as those based on <i>F</i>, and <i>R</i>- factors based on ALL data will be
even larger.
;
_reflns_number_total     4530
_reflns_number_gt     3728
_reflns_threshold_expression     I>2\s(I)
_refine_ls_structure_factor_coef     Fsqd
_refine_ls_matrix_type     full
_refine_ls_R_factor_all     0.0440
_refine_ls_R_factor_gt     0.0363
_refine_ls_wR_factor_gt     0.0940
_refine_ls_wR_factor_ref     0.0979
_refine_ls_goodness_of_fit_ref     1.021
_refine_ls_restrained_S_all     1.021
_refine_ls_number_reflns     4530
_refine_ls_number_parameters     312
_refine_ls_number_restraints     0
_refine_ls_hydrogen_treatment     constr
_refine_ls_weighting_scheme     calc
_refine_ls_weighting_details
         'calc w=1/[\s^2^(Fo^2^)+(0.0581P)^2^+0.0000P] where P=(Fo^2^+2Fc^2^)/3'
_atom_sites_solution_hydrogens     geom
_atom_sites_solution_primary     direct
_atom_sites_solution_secondary     difmap
_refine_ls_shift/su_max     0.001
_refine_ls_shift/su_mean     0.000
_refine_diff_density_max     0.253
_refine_diff_density_min     -0.387
_refine_ls_extinction_method     none
_refine_ls_extinction_coef     ?
loop_
    _atom_type_symbol
    _atom_type_description
    _atom_type_scat_dispersion_real
    _atom_type_scat_dispersion_imag
    _atom_type_scat_source
    'C' 'C' 0.0033 0.0016
                         'International Tables Vol C Tables 4.2.6.8 and 6.1.1.4'
    'H' 'H' 0.0000 0.0000
                         'International Tables Vol C Tables 4.2.6.8 and 6.1.1.4'
    'N' 'N' 0.0061 0.0033
                         'International Tables Vol C Tables 4.2.6.8 and 6.1.1.4'
    'S' 'S' 0.1246 0.1234
                         'International Tables Vol C Tables 4.2.6.8 and 6.1.1.4'
    'Ni' 'Ni' 0.3393 1.1124
                         'International Tables Vol C Tables 4.2.6.8 and 6.1.1.4'
_computing_data_collection     'SMART (Bruker, 2000)'
_computing_cell_refinement     'SAINT (Bruker, 2000)'
_computing_data_reduction     'SAINT (Bruker, 2000)'
_computing_structure_solution     'SHELXS97 (Sheldrick, 2008)'
_computing_structure_refinement     'SHELXL97 (Sheldrick, 2008)'
_computing_molecular_graphics     'SHELXTL (Sheldrick, 2008)'
_computing_publication_material     'SHELXTL (Sheldrick, 2008)'
loop_
    _atom_site_type_symbol
    _atom_site_label
    _atom_site_fract_x
    _atom_site_fract_y
    _atom_site_fract_z
    _atom_site_U_iso_or_equiv
    _atom_site_adp_type
    _atom_site_calc_flag
    _atom_site_refinement_flags
    _atom_site_occupancy
    _atom_site_disorder_assembly
    _atom_site_disorder_group
    Ni Ni1 0.5000 0.5000 0.5000 0.05051(14) Uani d S 1 . .
    Ni Ni2 0.5000 1.0000 0.0000 0.06279(16) Uani d S 1 . .
    S S1 0.38833(9) 0.43210(6) 0.41084(5) 0.06354(19) Uani d . 1 . .
    S S2 0.78410(8) 0.44650(5) 0.45826(4) 0.05774(17) Uani d . 1 . .
    S S3 0.52163(10) 0.85288(5) 0.11833(6) 0.0751(2) Uani d . 1 . .
    S S4 0.44027(9) 1.09946(6) 0.09034(6) 0.0758(2) Uani d . 1 . .
    C C1 0.5817(3) 0.3696(2) 0.36074(16) 0.0563(6) Uani d . 1 . .
    C C2 0.5622(4) 0.3134(2) 0.29922(18) 0.0710(7) Uani d . 1 . .
    H H2 0.4429 0.3068 0.2862 0.085 Uiso calc R 1 . .
    C C3 0.7171(4) 0.2681(3) 0.2582(2) 0.0800(8) Uani d . 1 . .
    H H3 0.7024 0.2306 0.2177 0.096 Uiso calc R 1 . .
    C C4 0.8974(4) 0.2777(2) 0.2765(2) 0.0779(8) Uani d . 1 . .
    H H4 1.0026 0.2472 0.2480 0.093 Uiso calc R 1 . .
    C C5 0.9189(4) 0.3322(2) 0.33656(18) 0.0674(7) Uani d . 1 . .
    H H5 1.0394 0.3392 0.3482 0.081 Uiso calc R 1 . .
    C C6 0.7616(3) 0.37727(19) 0.38061(15) 0.0544(5) Uani d . 1 . .
    C C7 0.4721(4) 0.8937(2) 0.2174(2) 0.0750(8) Uani d . 1 . .
    C C8 0.4671(4) 0.8185(3) 0.3089(3) 0.0933(10) Uani d . 1 . .
    H H8 0.4884 0.7438 0.3178 0.112 Uiso calc R 1 . .
    C C9 0.4315(5) 0.8526(4) 0.3851(3) 0.1155(14) Uani d . 1 . .
    H H9 0.4298 0.8014 0.4456 0.139 Uiso calc R 1 . .
    C C10 0.3978(5) 0.9626(5) 0.3733(3) 0.1139(14) Uani d . 1 . .
    H H10 0.3753 0.9851 0.4261 0.137 Uiso calc R 1 . .
    C C11 0.3969(4) 1.0402(3) 0.2847(3) 0.0971(10) Uani d . 1 . .
    H H11 0.3712 1.1140 0.2779 0.116 Uiso calc R 1 . .
    C C12 0.4356(3) 1.0061(2) 0.2045(2) 0.0734(7) Uani d . 1 . .
    C C13 0.7251(6) 0.5985(3) -0.0472(2) 0.0964(10) Uani d . 1 . .
    C C14 0.8167(5) 0.6096(2) 0.0246(2) 0.0708(7) Uani d . 1 . .
    C C15 1.0079(5) 0.6423(2) 0.0003(2) 0.0809(8) Uani d . 1 . .
    H H15 1.0773 0.6544 -0.0612 0.097 Uiso calc R 1 . .
    C C16 1.0958(4) 0.6572(2) 0.06717(19) 0.0723(7) Uani d . 1 . .
    H H16 1.2245 0.6796 0.0505 0.087 Uiso calc R 1 . .
    C C17 0.9938(4) 0.63901(18) 0.15919(17) 0.0571(6) Uani d . 1 . .
    C C18 0.8028(4) 0.60457(19) 0.18304(18) 0.0614(6) Uani d . 1 . .
    H H18 0.7338 0.5916 0.2447 0.074 Uiso calc R 1 . .
    C C19 0.7138(4) 0.5892(2) 0.1172(2) 0.0713(7) Uani d . 1 . .
    H H19 0.5858 0.5654 0.1343 0.086 Uiso calc R 1 . .
    C C20 1.0872(4) 0.65782(19) 0.23205(18) 0.0632(6) Uani d . 1 . .
    H H20A 1.0577 0.5944 0.2906 0.076 Uiso calc R 1 . .
    H H20B 1.2250 0.6635 0.2093 0.076 Uiso calc R 1 . .
    C C21 0.9853(4) 0.7593(2) 0.34242(17) 0.0622(6) Uani d . 1 . .
    H H21 0.9952 0.6936 0.3918 0.075 Uiso calc R 1 . .
    C C22 0.9338(4) 0.8545(2) 0.36168(17) 0.0648(7) Uani d . 1 . .
    C C23 0.9208(3) 0.9501(2) 0.28705(17) 0.0597(6) Uani d . 1 . .
    H H23 0.8853 1.0150 0.2995 0.072 Uiso calc R 1 . .
    C C24 0.9592(3) 0.95288(18) 0.19364(15) 0.0512(5) Uani d . 1 . .
    C C25 1.0102(3) 0.85467(18) 0.17933(15) 0.0509(5) Uani d . 1 . .
    H H25 1.0374 0.8532 0.1177 0.061 Uiso calc R 1 . .
    C C26 0.8910(5) 0.8506(3) 0.46412(19) 0.0950(10) Uani d . 1 . .
    H H26A 0.8574 0.9231 0.4661 0.142 Uiso calc R 1 . .
    H H26B 1.0023 0.8277 0.4907 0.142 Uiso calc R 1 . .
    H H26C 0.7864 0.7985 0.5004 0.142 Uiso calc R 1 . .
    C C27 0.9439(3) 1.0558(2) 0.11151(17) 0.0617(6) Uani d . 1 . .
    H H27A 1.0669 1.0761 0.0692 0.093 Uiso calc R 1 . .
    H H27B 0.9012 1.1153 0.1346 0.093 Uiso calc R 1 . .
    H H27C 0.8536 1.0422 0.0781 0.093 Uiso calc R 1 . .
    N N1 0.6563(6) 0.5905(3) -0.1048(2) 0.1353(14) Uani d . 1 . .
    N N2 1.0217(3) 0.76078(14) 0.25195(12) 0.0528(5) Uani d . 1 . .
loop_
    _atom_site_aniso_label
    _atom_site_aniso_U_11
    _atom_site_aniso_U_22
    _atom_site_aniso_U_33
    _atom_site_aniso_U_12
    _atom_site_aniso_U_13
    _atom_site_aniso_U_23
    Ni1 0.0451(2) 0.0580(3) 0.0509(2) -0.00616(18) -0.01511(17) -0.01801(19)
    Ni2 0.0386(2) 0.0489(3) 0.0962(4) 0.00137(17) -0.0198(2) -0.0160(2)
    S1 0.0478(3) 0.0842(4) 0.0722(4) -0.0036(3) -0.0202(3) -0.0387(3)
    S2 0.0473(3) 0.0721(4) 0.0593(3) -0.0029(3) -0.0192(3) -0.0244(3)
    S3 0.0622(4) 0.0528(4) 0.1011(5) 0.0018(3) -0.0223(4) -0.0121(3)
    S4 0.0527(4) 0.0594(4) 0.1193(6) 0.0036(3) -0.0267(4) -0.0308(4)
    C1 0.0559(14) 0.0622(14) 0.0501(12) -0.0090(11) -0.0119(10) -0.0171(11)
    C2 0.0641(16) 0.0864(18) 0.0730(16) -0.0116(14) -0.0170(13) -0.0376(15)
    C3 0.083(2) 0.090(2) 0.0773(18) -0.0109(16) -0.0060(15) -0.0465(16)
    C4 0.0702(18) 0.088(2) 0.0779(18) 0.0033(15) -0.0050(14) -0.0381(16)
    C5 0.0548(15) 0.0792(18) 0.0669(15) 0.0004(12) -0.0127(12) -0.0235(14)
    C6 0.0538(13) 0.0553(13) 0.0505(12) -0.0052(10) -0.0133(10) -0.0118(10)
    C7 0.0439(14) 0.0775(19) 0.095(2) -0.0151(12) -0.0167(13) -0.0157(16)
    C8 0.0681(19) 0.099(2) 0.095(2) -0.0250(17) -0.0201(17) -0.006(2)
    C9 0.082(2) 0.150(4) 0.098(3) -0.045(3) -0.019(2) -0.018(3)
    C10 0.077(2) 0.165(4) 0.102(3) -0.036(3) -0.007(2) -0.052(3)
    C11 0.0607(18) 0.113(3) 0.129(3) -0.0204(17) -0.0139(19) -0.057(3)
    C12 0.0415(13) 0.0823(19) 0.096(2) -0.0117(12) -0.0158(13) -0.0276(16)
    C13 0.131(3) 0.077(2) 0.090(2) 0.0043(19) -0.047(2) -0.0267(18)
    C14 0.095(2) 0.0486(14) 0.0756(17) 0.0042(13) -0.0351(16) -0.0201(13)
    C15 0.113(3) 0.0626(17) 0.0636(16) -0.0043(16) -0.0130(16) -0.0199(13)
    C16 0.0724(18) 0.0616(16) 0.0770(18) -0.0079(13) -0.0066(14) -0.0209(14)
    C17 0.0669(15) 0.0398(12) 0.0625(14) 0.0040(10) -0.0202(12) -0.0113(10)
    C18 0.0655(15) 0.0529(14) 0.0629(14) 0.0007(11) -0.0178(12) -0.0137(11)
    C19 0.0727(17) 0.0596(15) 0.0846(19) -0.0003(13) -0.0283(15) -0.0213(14)
    C20 0.0626(15) 0.0515(14) 0.0749(16) 0.0057(11) -0.0262(13) -0.0145(12)
    C21 0.0633(15) 0.0659(16) 0.0537(14) -0.0124(12) -0.0227(11) -0.0084(12)
    C22 0.0615(15) 0.0786(18) 0.0563(14) -0.0147(13) -0.0149(12) -0.0226(14)
    C23 0.0522(14) 0.0626(15) 0.0682(15) -0.0056(11) -0.0131(11) -0.0265(13)
    C24 0.0393(11) 0.0540(13) 0.0609(13) -0.0056(9) -0.0159(10) -0.0168(11)
    C25 0.0479(12) 0.0544(13) 0.0508(12) -0.0033(10) -0.0187(10) -0.0132(10)
    C26 0.114(3) 0.114(3) 0.0588(16) -0.019(2) -0.0142(16) -0.0323(17)
    C27 0.0556(14) 0.0527(13) 0.0729(15) 0.0009(10) -0.0198(12) -0.0130(12)
    N1 0.186(4) 0.134(3) 0.112(2) -0.004(3) -0.083(3) -0.044(2)
    N2 0.0505(11) 0.0507(11) 0.0562(11) -0.0044(8) -0.0207(9) -0.0109(9)
_geom_special_details
;
All e.s.d.'s (except the e.s.d. in the dihedral angle between two l.s. planes)
are estimated using the full covariance matrix. The cell e.s.d.'s are taken
into account individually in the estimation of e.s.d.'s in distances, angles
and torsion angles; correlations between e.s.d.'s in cell parameters are only
used when they are defined by crystal symmetry. An approximate (isotropic)
treatment of cell e.s.d.'s is used for estimating e.s.d.'s involving l.s.
planes.
;
loop_
    _geom_bond_atom_site_label_1
    _geom_bond_atom_site_label_2
    _geom_bond_site_symmetry_2
    _geom_bond_distance
    _geom_bond_publ_flag
    Ni1 S1 . 2.1459(6) ?
    Ni1 S1 2_666 2.1459(6) ?
    Ni1 S2 . 2.1560(6) ?
    Ni1 S2 2_666 2.1560(6) ?
    Ni2 S3 2_675 2.1451(7) ?
    Ni2 S3 . 2.1451(7) ?
    Ni2 S4 2_675 2.1569(8) ?
    Ni2 S4 . 2.1569(8) ?
    S1 C1 . 1.741(3) ?
    S2 C6 . 1.747(2) ?
    S3 C7 . 1.735(3) ?
    S4 C12 . 1.739(3) ?
    C1 C6 . 1.399(3) ?
    C1 C2 . 1.400(3) ?
    C2 C3 . 1.366(4) ?
    C2 H2 . 0.9300 ?
    C3 C4 . 1.395(4) ?
    C3 H3 . 0.9300 ?
    C4 C5 . 1.368(4) ?
    C4 H4 . 0.9300 ?
    C5 C6 . 1.397(4) ?
    C5 H5 . 0.9300 ?
    C7 C8 . 1.395(4) ?
    C7 C12 . 1.407(4) ?
    C8 C9 . 1.356(5) ?
    C8 H8 . 0.9300 ?
    C9 C10 . 1.377(6) ?
    C9 H9 . 0.9300 ?
    C10 C11 . 1.379(5) ?
    C10 H10 . 0.9300 ?
    C11 C12 . 1.414(4) ?
    C11 H11 . 0.9300 ?
    C13 N1 . 1.133(4) ?
    C13 C14 . 1.443(4) ?
    C14 C15 . 1.380(4) ?
    C14 C19 . 1.392(4) ?
    C15 C16 . 1.379(4) ?
    C15 H15 . 0.9300 ?
    C16 C17 . 1.388(4) ?
    C16 H16 . 0.9300 ?
    C17 C18 . 1.385(3) ?
    C17 C20 . 1.506(3) ?
    C18 C19 . 1.372(3) ?
    C18 H18 . 0.9300 ?
    C19 H19 . 0.9300 ?
    C20 N2 . 1.491(3) ?
    C20 H20A . 0.9700 ?
    C20 H20B . 0.9700 ?
    C21 N2 . 1.349(3) ?
    C21 C22 . 1.370(4) ?
    C21 H21 . 0.9300 ?
    C22 C23 . 1.373(4) ?
    C22 C26 . 1.518(4) ?
    C23 C24 . 1.388(3) ?
    C23 H23 . 0.9300 ?
    C24 C25 . 1.374(3) ?
    C24 C27 . 1.496(3) ?
    C25 N2 . 1.341(3) ?
    C25 H25 . 0.9300 ?
    C26 H26A . 0.9600 ?
    C26 H26B . 0.9600 ?
    C26 H26C . 0.9600 ?
    C27 H27A . 0.9600 ?
    C27 H27B . 0.9600 ?
    C27 H27C . 0.9600 ?
loop_
    _geom_angle_atom_site_label_1
    _geom_angle_atom_site_label_2
    _geom_angle_atom_site_label_3
    _geom_angle_site_symmetry_1
    _geom_angle_site_symmetry_3
    _geom_angle
    _geom_angle_publ_flag
    S1 Ni1 S1 . 2_666 180.00(3) ?
    S1 Ni1 S2 . . 92.04(2) ?
    S1 Ni1 S2 2_666 . 87.97(2) ?
    S1 Ni1 S2 . 2_666 87.97(2) ?
    S1 Ni1 S2 2_666 2_666 92.03(2) ?
    S2 Ni1 S2 . 2_666 180.0 ?
    S3 Ni2 S3 2_675 . 180.00(4) ?
    S3 Ni2 S4 2_675 2_675 91.75(3) ?
    S3 Ni2 S4 . 2_675 88.25(3) ?
    S3 Ni2 S4 2_675 . 88.25(3) ?
    S3 Ni2 S4 . . 91.75(3) ?
    S4 Ni2 S4 2_675 . 180.00(2) ?
    C1 S1 Ni1 . . 104.89(8) ?
    C6 S2 Ni1 . . 104.81(8) ?
    C7 S3 Ni2 . . 105.49(11) ?
    C12 S4 Ni2 . . 104.82(11) ?
    C6 C1 C2 . . 119.0(2) ?
    C6 C1 S1 . . 119.51(18) ?
    C2 C1 S1 . . 121.47(19) ?
    C3 C2 C1 . . 120.5(3) ?
    C3 C2 H2 . . 119.7 ?
    C1 C2 H2 . . 119.7 ?
    C2 C3 C4 . . 120.5(3) ?
    C2 C3 H3 . . 119.8 ?
    C4 C3 H3 . . 119.8 ?
    C5 C4 C3 . . 119.7(3) ?
    C5 C4 H4 . . 120.1 ?
    C3 C4 H4 . . 120.1 ?
    C4 C5 C6 . . 120.7(2) ?
    C4 C5 H5 . . 119.7 ?
    C6 C5 H5 . . 119.7 ?
    C5 C6 C1 . . 119.5(2) ?
    C5 C6 S2 . . 121.75(19) ?
    C1 C6 S2 . . 118.69(19) ?
    C8 C7 C12 . . 119.3(3) ?
    C8 C7 S3 . . 122.0(3) ?
    C12 C7 S3 . . 118.7(2) ?
    C9 C8 C7 . . 121.0(4) ?
    C9 C8 H8 . . 119.5 ?
    C7 C8 H8 . . 119.5 ?
    C8 C9 C10 . . 120.2(4) ?
    C8 C9 H9 . . 119.9 ?
    C10 C9 H9 . . 119.9 ?
    C9 C10 C11 . . 121.3(4) ?
    C9 C10 H10 . . 119.4 ?
    C11 C10 H10 . . 119.4 ?
    C10 C11 C12 . . 119.1(4) ?
    C10 C11 H11 . . 120.4 ?
    C12 C11 H11 . . 120.4 ?
    C7 C12 C11 . . 119.0(3) ?
    C7 C12 S4 . . 119.2(2) ?
    C11 C12 S4 . . 121.8(3) ?
    N1 C13 C14 . . 178.7(4) ?
    C15 C14 C19 . . 120.0(2) ?
    C15 C14 C13 . . 119.2(3) ?
    C19 C14 C13 . . 120.8(3) ?
    C16 C15 C14 . . 119.9(3) ?
    C16 C15 H15 . . 120.0 ?
    C14 C15 H15 . . 120.0 ?
    C15 C16 C17 . . 120.5(3) ?
    C15 C16 H16 . . 119.8 ?
    C17 C16 H16 . . 119.8 ?
    C18 C17 C16 . . 119.0(2) ?
    C18 C17 C20 . . 120.1(2) ?
    C16 C17 C20 . . 120.9(2) ?
    C19 C18 C17 . . 121.1(2) ?
    C19 C18 H18 . . 119.5 ?
    C17 C18 H18 . . 119.5 ?
    C18 C19 C14 . . 119.5(3) ?
    C18 C19 H19 . . 120.3 ?
    C14 C19 H19 . . 120.3 ?
    N2 C20 C17 . . 112.08(18) ?
    N2 C20 H20A . . 109.2 ?
    C17 C20 H20A . . 109.2 ?
    N2 C20 H20B . . 109.2 ?
    C17 C20 H20B . . 109.2 ?
    H20A C20 H20B . . 107.9 ?
    N2 C21 C22 . . 120.2(2) ?
    N2 C21 H21 . . 119.9 ?
    C22 C21 H21 . . 119.9 ?
    C21 C22 C23 . . 118.4(2) ?
    C21 C22 C26 . . 119.2(3) ?
    C23 C22 C26 . . 122.3(3) ?
    C22 C23 C24 . . 122.0(2) ?
    C22 C23 H23 . . 119.0 ?
    C24 C23 H23 . . 119.0 ?
    C25 C24 C23 . . 116.6(2) ?
    C25 C24 C27 . . 120.6(2) ?
    C23 C24 C27 . . 122.8(2) ?
    N2 C25 C24 . . 121.7(2) ?
    N2 C25 H25 . . 119.1 ?
    C24 C25 H25 . . 119.1 ?
    C22 C26 H26A . . 109.5 ?
    C22 C26 H26B . . 109.5 ?
    H26A C26 H26B . . 109.5 ?
    C22 C26 H26C . . 109.5 ?
    H26A C26 H26C . . 109.5 ?
    H26B C26 H26C . . 109.5 ?
    C24 C27 H27A . . 109.5 ?
    C24 C27 H27B . . 109.5 ?
    H27A C27 H27B . . 109.5 ?
    C24 C27 H27C . . 109.5 ?
    H27A C27 H27C . . 109.5 ?
    H27B C27 H27C . . 109.5 ?
    C25 N2 C21 . . 121.1(2) ?
    C25 N2 C20 . . 119.51(19) ?
    C21 N2 C20 . . 119.3(2) ?
loop_
    _geom_torsion_atom_site_label_1
    _geom_torsion_atom_site_label_2
    _geom_torsion_atom_site_label_3
    _geom_torsion_atom_site_label_4
    _geom_torsion_site_symmetry_1
    _geom_torsion_site_symmetry_2
    _geom_torsion_site_symmetry_3
    _geom_torsion_site_symmetry_4
    _geom_torsion
    _geom_torsion_publ_flag
    S2 Ni1 S1 C1 . . . . 2.24(8) ?
    S2 Ni1 S1 C1 2_666 . . . -177.76(8) ?
    S1 Ni1 S2 C6 . . . . -1.49(8) ?
    S1 Ni1 S2 C6 2_666 . . . 178.51(8) ?
    S4 Ni2 S3 C7 2_675 . . . -177.93(9) ?
    S4 Ni2 S3 C7 . . . . 2.07(9) ?
    S3 Ni2 S4 C12 2_675 . . . 178.07(8) ?
    S3 Ni2 S4 C12 . . . . -1.93(8) ?
    Ni1 S1 C1 C6 . . . . -2.8(2) ?
    Ni1 S1 C1 C2 . . . . 178.49(18) ?
    C6 C1 C2 C3 . . . . -0.9(4) ?
    S1 C1 C2 C3 . . . . 177.8(2) ?
    C1 C2 C3 C4 . . . . -0.4(4) ?
    C2 C3 C4 C5 . . . . 0.5(5) ?
    C3 C4 C5 C6 . . . . 0.7(4) ?
    C4 C5 C6 C1 . . . . -2.0(4) ?
    C4 C5 C6 S2 . . . . 179.6(2) ?
    C2 C1 C6 C5 . . . . 2.1(3) ?
    S1 C1 C6 C5 . . . . -176.67(18) ?
    C2 C1 C6 S2 . . . . -179.45(18) ?
    S1 C1 C6 S2 . . . . 1.8(3) ?
    Ni1 S2 C6 C5 . . . . 178.62(18) ?
    Ni1 S2 C6 C1 . . . . 0.16(19) ?
    Ni2 S3 C7 C8 . . . . 178.04(19) ?
    Ni2 S3 C7 C12 . . . . -1.8(2) ?
    C12 C7 C8 C9 . . . . -1.4(4) ?
    S3 C7 C8 C9 . . . . 178.8(2) ?
    C7 C8 C9 C10 . . . . 0.6(5) ?
    C8 C9 C10 C11 . . . . 0.8(6) ?
    C9 C10 C11 C12 . . . . -1.4(5) ?
    C8 C7 C12 C11 . . . . 0.8(4) ?
    S3 C7 C12 C11 . . . . -179.4(2) ?
    C8 C7 C12 S4 . . . . -179.55(19) ?
    S3 C7 C12 S4 . . . . 0.3(3) ?
    C10 C11 C12 C7 . . . . 0.6(4) ?
    C10 C11 C12 S4 . . . . -179.1(2) ?
    Ni2 S4 C12 C7 . . . . 1.4(2) ?
    Ni2 S4 C12 C11 . . . . -179.0(2) ?
    C19 C14 C15 C16 . . . . -1.4(4) ?
    C13 C14 C15 C16 . . . . 177.7(3) ?
    C14 C15 C16 C17 . . . . 0.3(4) ?
    C15 C16 C17 C18 . . . . 0.7(4) ?
    C15 C16 C17 C20 . . . . -178.4(2) ?
    C16 C17 C18 C19 . . . . -0.5(4) ?
    C20 C17 C18 C19 . . . . 178.6(2) ?
    C17 C18 C19 C14 . . . . -0.6(4) ?
    C15 C14 C19 C18 . . . . 1.5(4) ?
    C13 C14 C19 C18 . . . . -177.5(3) ?
    C18 C17 C20 N2 . . . . -72.8(3) ?
    C16 C17 C20 N2 . . . . 106.3(3) ?
    N2 C21 C22 C23 . . . . -0.1(3) ?
    N2 C21 C22 C26 . . . . 179.2(2) ?
    C21 C22 C23 C24 . . . . -0.3(3) ?
    C26 C22 C23 C24 . . . . -179.7(2) ?
    C22 C23 C24 C25 . . . . 0.3(3) ?
    C22 C23 C24 C27 . . . . 179.3(2) ?
    C23 C24 C25 N2 . . . . 0.2(3) ?
    C27 C24 C25 N2 . . . . -178.85(19) ?
    C24 C25 N2 C21 . . . . -0.7(3) ?
    C24 C25 N2 C20 . . . . -177.0(2) ?
    C22 C21 N2 C25 . . . . 0.6(3) ?
    C22 C21 N2 C20 . . . . 176.9(2) ?
    C17 C20 N2 C25 . . . . -44.8(3) ?
    C17 C20 N2 C21 . . . . 138.9(2) ?
data_global
_journal_date_recd_electronic     2011-01-28
_journal_date_accepted     2011-02-09
_journal_name_full     'Acta Crystallographica, Section E'
_journal_year     2011
_journal_volume     67
_journal_issue      3
_journal_page_first     m339
_journal_page_last     m339
_journal_paper_category     QM
_journal_coeditor_code     RZ2554
_publ_contact_author_name     'Yan-Jie Dong'
_publ_contact_author_address
;
School of Chemistry and Chemical Engineering
Anqing Normal University
Anqing 246003
People's Republic of China
;
_publ_contact_author_email     liugx@aqtc.edu.cn
_publ_contact_author_fax     '86-556-5500690'
_publ_contact_author_phone     '86-556-5500690'
_publ_section_title
;
1-(4-Cyanobenzyl)-3,5-dimethylpyridinium
bis(benzene-1,2-dithiolato)nickelate(III)
;
loop_
    _publ_author_name
    _publ_author_footnote
    _publ_author_address
    'Dong, Yan-Jie' .
;
School of Chemistry and Chemical Engineering
Anqing Normal University
Anqing 246003
People's Republic of China
;
    'Kong, Xue-Jun' .
;
School of Chemistry and Chemical Engineering
Anqing Normal University
Anqing 246003
People's Republic of China
;
