# Supplementary material for: 1-(4-Cyano­benz­yl)-3,5-dimethyl­pyridinium bis­(benzene-1,2-dithiol­ato)nickelate(III)
Source: Acta Crystallogr Sect E Struct Rep Online. 2011 Feb 16;67(Pt 3):m339. doi: 10.1107/S1600536811004971 (PMC3051972; doi:10.1107/S1600536811004971)
Supplement: Supplementary file 2 [file e-67-0m339-Isup2.hkl]

# 
# h,k,l, Fc-squared, Fo-squared, sigma(Fo-squared) and status flag 
# 
data_I
_shelx_title ' vb in P-1' 
_shelx_refln_list_code          4 
_shelx_F_calc_maximum      186.31 
_exptl_crystal_F_000       582.00 
_reflns_d_resolution_high  0.8379 
 
loop_ 
 _symmetry_equiv_pos_as_xyz 
 'x, y, z' 
 '-x, -y, -z' 
 
_cell_length_a     7.1517 
_cell_length_b    12.8190 
_cell_length_c    15.3294 
_cell_angle_alpha  69.774 
_cell_angle_beta   77.740 
_cell_angle_gamma  87.721 
 
_shelx_F_squared_multiplier     1.000 
 
loop_ 
 _refln_index_h 
 _refln_index_k 
 _refln_index_l 
 _refln_F_squared_calc 
 _refln_F_squared_meas 
 _refln_F_squared_sigma 
 _refln_observed_status 
   1   0   0     3448.72     3713.61    138.85 o 
   2   0   0    22298.21    17577.02     92.62 o 
   3   0   0     1570.53     1462.57     18.09 o 
   4   0   0     2585.05     2805.29     29.21 o 
   5   0   0        7.75        6.72      2.57 o 
   6   0   0        1.42        0.17      2.07 o 
   7   0   0      196.71      192.04     11.12 o 
   8   0   0       35.77       39.01      6.56 o 
  -8   1   0        9.44       10.29      4.48 o 
  -7   1   0       97.39       83.90      7.72 o 
  -6   1   0        2.84        1.99      2.57 o 
  -5   1   0      539.03      523.02     14.52 o 
  -4   1   0       23.74       55.94      4.48 o 
  -3   1   0      203.90      173.95      6.39 o 
  -2   1   0     5811.42     6116.84     31.87 o 
  -1   1   0     1920.72     1993.55     13.78 o 
   0   1   0       18.19       23.07      1.00 o 
   1   1   0      680.88      677.66     67.01 o 
   2   1   0    15376.92    12923.04    997.81 o 
   3   1   0      151.59      140.02      3.12 o 
   4   1   0      165.42      154.68      7.51 o 
   5   1   0      165.61      165.24      8.22 o 
   6   1   0       14.61       18.76      3.98 o 
   7   1   0       16.44       20.08      4.90 o 
   8   1   0       50.63       55.19      7.47 o 
  -8   2   0        7.68        7.88      4.23 o 
  -7   2   0      179.98      175.28     10.95 o 
  -6   2   0       10.42        9.21      3.40 o 
  -5   2   0      408.25      419.52     13.20 o 
  -4   2   0       30.32       57.35      4.65 o 
  -3   2   0      154.71      127.89      5.64 o 
  -2   2   0     2138.35     2390.33     19.42 o 
  -1   2   0     6519.79     6419.84     34.52 o 
   0   2   0     5831.78     5460.45     28.30 o 
   1   2   0    11755.73     9666.79    367.23 o 
   2   2   0      734.84      838.46     55.90 o 
   3   2   0     4437.70     4619.86     99.75 o 
   4   2   0      377.69      342.19      5.65 o 
   5   2   0      654.33      638.74     17.18 o 
   6   2   0      156.61      157.85      9.13 o 
   7   2   0      340.57      371.22     15.19 o 
   8   2   0      169.43      188.23     12.28 o 
  -8   3   0        8.88        9.46      4.56 o 
  -7   3   0        4.87        8.30      3.90 o 
  -6   3   0      220.78      217.27     10.95 o 
  -5   3   0        4.85        7.22      2.74 o 
  -4   3   0      297.42      273.38      9.46 o 
  -3   3   0     3059.89     3146.97     27.39 o 
  -2   3   0     1852.29     1934.62     17.68 o 
  -1   3   0     9928.31     9152.86    251.51 o 
   0   3   0      616.94      671.90      9.05 o 
   1   3   0        1.77        2.31      0.86 o 
   2   3   0      564.20      587.34      7.78 o 
   3   3   0      130.23      126.86      3.09 o 
   4   3   0      329.92      362.43      9.17 o 
   5   3   0        2.25        1.81      1.10 o 
   6   3   0       21.09       17.11      2.63 o 
   7   3   0       12.91       14.69      4.23 o 
   8   3   0       64.41       62.16      7.80 o 
  -8   4   0       27.70       26.97      6.06 o 
  -7   4   0       23.62       26.23      5.31 o 
  -6   4   0      294.59      302.92     12.86 o 
  -5   4   0       46.73       42.16      4.98 o 
  -4   4   0        3.76        2.41      1.83 o 
  -3   4   0      963.57      994.08     15.52 o 
  -2   4   0      385.97      370.04     23.40 o 
  -1   4   0     1890.51     1971.46     97.10 o 
   0   4   0     2013.57     2182.94     19.01 o 
   1   4   0       38.42       57.25      7.68 o 
   2   4   0       19.91       24.83      1.31 o 
   3   4   0      104.54      113.16      3.03 o 
   4   4   0      849.84      803.96      8.88 o 
   5   4   0      515.89      528.77      8.11 o 
   6   4   0      159.11      177.48      6.80 o 
   7   4   0      251.70      250.96     10.62 o 
  -7   5   0      110.35      122.50      9.38 o 
  -6   5   0       39.47       40.00      5.48 o 
  -5   5   0       19.92       20.91      3.98 o 
  -4   5   0      112.90      110.13      6.31 o 
  -3   5   0     1321.53     1424.66     72.74 o 
  -2   5   0     1905.13     2055.67     84.78 o 
  -1   5   0       24.28       26.79      3.11 o 
   0   5   0      473.88      461.77      9.71 o 
   1   5   0        8.93       12.71      2.37 o 
   2   5   0       49.39       53.03      1.89 o 
   3   5   0      219.30      244.22      4.51 o 
   4   5   0       35.64       36.39      2.22 o 
   5   5   0      203.65      200.14      5.64 o 
   6   5   0        0.79        0.00      1.55 o 
   7   5   0       22.27       17.93      7.05 o 
  -7   6   0       84.64       89.88      8.63 o 
  -6   6   0      429.96      445.17     15.85 o 
  -5   6   0      969.30      972.32     46.89 o 
  -4   6   0      572.11      522.80     24.86 o 
  -3   6   0     3070.09     3128.41    202.79 o 
  -2   6   0     5149.48     5223.58    330.81 o 
  -1   6   0      126.20      134.84      6.43 o 
   0   6   0      216.77      207.48      7.22 o 
   1   6   0     1117.31     1081.38     16.27 o 
   2   6   0     1198.86     1234.63     21.90 o 
   3   6   0      227.45      217.56      8.05 o 
   4   6   0      349.92      374.00      6.46 o 
   5   6   0      778.88      818.53     14.40 o 
   6   6   0       55.82       60.93      4.46 o 
   7   6   0      128.32      133.87      9.71 o 
  -7   7   0       36.62       38.24      5.98 o 
  -6   7   0       21.06       17.46      3.23 o 
  -5   7   0       37.49       39.91      3.75 o 
  -4   7   0      216.80      225.61     18.88 o 
  -3   7   0      147.69      165.62      6.47 o 
  -2   7   0       47.62       49.03      2.76 o 
  -1   7   0     2748.94     2980.37    135.44 o 
   0   7   0      517.48      495.96     12.20 o 
   1   7   0      124.03      133.37      6.39 o 
   2   7   0       26.07       25.78      2.78 o 
   3   7   0      121.78      130.13      4.87 o 
   4   7   0      125.00      125.56      5.16 o 
   5   7   0       37.89       38.76      5.15 o 
   6   7   0        0.48        1.00      2.57 o 
   7   7   0        1.58        3.24      3.32 o 
  -7   8   0        0.50        0.00      2.23 o 
  -6   8   0      285.35      288.82     18.22 o 
  -5   8   0      144.10      161.67      7.55 o 
  -4   8   0      780.41      815.29     44.69 o 
  -3   8   0      355.49      336.95     12.37 o 
  -2   8   0     1714.37     1654.86     25.56 o 
  -1   8   0       11.74       10.79      2.82 o 
   0   8   0      729.61      795.15     16.60 o 
   1   8   0     1356.33     1358.49     21.41 o 
   2   8   0      493.89      463.14     23.24 o 
   3   8   0      359.82      355.30      8.38 o 
   4   8   0      442.77      452.64      9.97 o 
   5   8   0      259.06      273.62     12.20 o 
   6   8   0      111.68       94.03      8.30 o 
  -6   9   0       22.39       21.58      5.06 o 
  -5   9   0       24.53       15.85      4.48 o 
  -4   9   0        0.35        0.00      1.83 o 
  -3   9   0        5.15        5.06      2.66 o 
  -2   9   0       99.04      109.72      7.64 o 
  -1   9   0      388.01      370.14     12.61 o 
   0   9   0       35.43       36.02      4.40 o 
   1   9   0       11.08       12.28      2.99 o 
   2   9   0       13.44       12.82      2.25 o 
   3   9   0        6.71        5.81      1.88 o 
   4   9   0       15.99       17.88      2.67 o 
   5   9   0       33.89       33.53      5.31 o 
   6   9   0        0.07        0.00      2.66 o 
  -6  10   0       14.32       14.36      4.90 o 
  -5  10   0       53.32       55.27      6.89 o 
  -4  10   0        9.89       13.36      4.07 o 
  -3  10   0      195.82      166.65      9.96 o 
  -2  10   0       56.30       47.97      5.73 o 
  -1  10   0      721.49      687.84     18.09 o 
   0  10   0       17.31       18.09      3.65 o 
   1  10   0     1303.55     1265.71     23.74 o 
   2  10   0      104.56       97.06      5.05 o 
   3  10   0      418.71      414.19     14.57 o 
   4  10   0       33.92       32.03      5.15 o 
   5  10   0      117.31      136.36      9.79 o 
  -5  11   0       26.83       32.86      6.22 o 
  -4  11   0        0.01        1.16      2.90 o 
  -3  11   0       25.86       27.30      5.15 o 
  -2  11   0       18.86       12.70      3.98 o 
  -1  11   0        3.05        3.82      2.82 o 
   0  11   0        0.85        2.57      2.32 o 
   1  11   0       80.65       80.17      6.89 o 
   2  11   0      141.14      140.79      6.40 o 
   3  11   0        4.90        5.31      2.20 o 
   4  11   0        0.02        0.00      2.66 o 
   5  11   0        5.08        2.49      3.32 o 
  -4  12   0       17.36       21.00      5.23 o 
  -3  12   0        2.52        2.99      2.99 o 
  -2  12   0       18.47       19.34      4.56 o 
  -1  12   0      298.10      294.12     13.44 o 
   0  12   0      104.33      118.84      8.80 o 
   1  12   0       47.89       53.20      6.22 o 
   2  12   0      384.54      384.12     22.82 o 
   3  12   0      122.60      129.28      7.76 o 
   4  12   0       31.97       29.46      5.48 o 
  -3  13   0       58.11       49.13      7.05 o 
  -2  13   0        0.19        0.00      2.82 o 
  -1  13   0        3.39        0.08      2.66 o 
   0  13   0        7.22        3.40      2.99 o 
   1  13   0       50.25       49.38      6.47 o 
   2  13   0        1.73        2.65      2.26 o 
   3  13   0        0.23        0.41      3.15 o 
  -2  14   0       68.96       65.56      7.88 o 
  -1  14   0       53.75       62.16      7.72 o 
   0  14   0       52.26       67.72      7.88 o 
   1  14   0       17.50       19.05      3.61 o 
   0 -14   1        4.25        4.81      3.98 o 
   1 -14   1        1.73        3.15      3.65 o 
  -2 -13   1      195.95      227.86     13.57 o 
  -1 -13   1      186.42      197.44     11.95 o 
   0 -13   1       59.70       71.46      7.88 o 
   1 -13   1       77.84       86.89      8.55 o 
   2 -13   1       67.86       86.06      8.71 o 
   3 -13   1        9.49        7.47      3.98 o 
  -3 -12   1        0.00        0.00      1.65 o 
  -2 -12   1        0.03        0.36      1.99 o 
  -1 -12   1        6.01        7.80      3.73 o 
   0 -12   1      187.54      188.31     11.12 o 
   1 -12   1       97.69       84.15      7.97 o 
   2 -12   1        2.10        5.64      3.49 o 
   3 -12   1       69.66       65.56      7.64 o 
   4 -12   1       13.81       15.19      4.81 o 
  -4 -11   1       29.87       30.54      5.39 o 
  -3 -11   1       21.49       25.43      3.40 o 
  -2 -11   1      559.15      527.35     12.06 o 
  -1 -11   1      131.86      129.55      8.63 o 
   0 -11   1      172.81      155.61      9.46 o 
   1 -11   1       36.32       34.36      5.39 o 
   2 -11   1      500.99      494.22     17.26 o 
   3 -11   1       43.01       40.42      5.89 o 
   4 -11   1       64.63       69.30      7.39 o 
   5 -11   1      106.56      110.88      9.63 o 
  -5 -10   1      159.72      174.86     10.87 o 
  -4 -10   1       70.69       75.86      4.99 o 
  -3 -10   1       17.70       18.09      2.85 o 
  -2 -10   1      175.95      179.19      6.75 o 
  -1 -10   1       16.50       18.09      3.73 o 
   0 -10   1       38.49       40.09      4.90 o 
   1 -10   1      180.08      178.27      9.63 o 
   2 -10   1       27.08       16.76      4.07 o 
   3 -10   1      157.96      149.22      9.46 o 
   4 -10   1        0.94        0.00      2.66 o 
   5 -10   1        2.23        0.66      3.15 o 
   6 -10   1        2.96        1.66      3.40 o 
  -5  -9   1       82.65       86.31      7.80 o 
  -4  -9   1       72.11       76.59      4.75 o 
  -3  -9   1       50.59       52.04      3.96 o 
  -2  -9   1      134.13      128.05      7.34 o 
  -1  -9   1      180.44      177.77      8.80 o 
   0  -9   1       82.58       74.19      5.89 o 
   1  -9   1     1124.47     1132.92     22.32 o 
   2  -9   1        6.90        7.39      2.99 o 
   3  -9   1      629.09      633.39     17.93 o 
   4  -9   1        4.70        4.07      2.99 o 
   5  -9   1      425.98      413.38     16.35 o 
   6  -9   1       30.13       25.31      5.31 o 
  -5  -8   1      132.70      133.95      8.88 o 
  -4  -8   1       11.31       14.70      2.40 o 
  -3  -8   1       55.18       58.41      4.77 o 
  -2  -8   1        0.54        0.71      1.16 o 
  -1  -8   1       18.74       22.66      3.40 o 
   0  -8   1      115.15      102.41      6.39 o 
   1  -8   1       11.81       12.95      2.99 o 
   2  -8   1       53.90       54.36      5.31 o 
   3  -8   1       62.13       64.82      5.98 o 
   4  -8   1        0.93        1.00      2.49 o 
   5  -8   1        2.51        1.08      2.99 o 
   6  -8   1        1.04        0.87      2.23 o 
   7  -8   1       17.33       19.67      3.57 o 
  -6  -7   1      348.55      352.30     14.36 o 
  -5  -7   1      259.37      276.86      8.92 o 
  -4  -7   1      602.82      631.32     31.83 o 
  -3  -7   1      140.99      141.66      5.60 o 
  -2  -7   1      117.37      110.09      7.97 o 
  -1  -7   1      578.97      570.40     13.53 o 
   0  -7   1       94.27       82.33      5.31 o 
   1  -7   1     1483.39     1480.66     22.16 o 
   2  -7   1     1179.28     1343.60     56.68 o 
   3  -7   1     1117.88     1105.77     63.12 o 
   4  -7   1      733.47      717.00     48.09 o 
   5  -7   1      332.07      337.81     24.61 o 
   6  -7   1      273.37      292.71      9.42 o 
   7  -7   1       24.76       24.06      3.78 o 
  -6  -6   1        9.75       12.20      3.82 o 
  -5  -6   1       50.83       50.74      3.55 o 
  -4  -6   1        8.47       10.71      1.60 o 
  -3  -6   1      227.65      223.75      5.38 o 
  -2  -6   1      481.10      495.45     19.32 o 
  -1  -6   1       37.94       43.99      3.82 o 
   0  -6   1      135.57      131.63      6.14 o 
   1  -6   1      275.25      303.80     19.34 o 
   2  -6   1       87.30       86.11      3.40 o 
   3  -6   1       34.74       25.71      4.69 o 
   4  -6   1       67.21       63.53      3.78 o 
   5  -6   1       57.52       56.64      7.14 o 
   6  -6   1       69.86       74.62      5.56 o 
   7  -6   1       66.62       73.22      5.48 o 
  -7  -5   1      183.70      188.64      7.86 o 
  -6  -5   1      198.13      201.03      7.39 o 
  -5  -5   1      638.17      677.34     15.66 o 
  -4  -5   1      570.44      559.66     10.51 o 
  -3  -5   1       44.41       40.02      2.27 o 
  -2  -5   1       54.41       60.65      2.12 o 
  -1  -5   1     1480.82     1455.48     59.75 o 
   0  -5   1     3221.40     3097.59     26.64 o 
   1  -5   1      329.53      344.88     14.32 o 
   2  -5   1     2154.09     2225.41    102.91 o 
   3  -5   1     3093.16     3209.43    143.58 o 
   4  -5   1      508.37      520.79     19.13 o 
   5  -5   1      416.15      413.34     12.74 o 
   6  -5   1      448.15      426.96     25.48 o 
   7  -5   1      111.47      112.57     13.49 o 
  -7  -4   1       43.83       47.80      6.39 o 
  -6  -4   1        0.35        0.21      1.33 o 
  -5  -4   1        0.03        0.01      1.05 o 
  -4  -4   1      135.65      157.96      4.16 o 
  -3  -4   1     1007.64     1108.69     11.62 o 
  -2  -4   1      479.19      425.93     10.54 o 
  -1  -4   1      129.60      138.15      4.19 o 
   0  -4   1      733.65      738.05     11.62 o 
   1  -4   1      807.86      891.72     40.67 o 
   2  -4   1      232.25      221.68      9.42 o 
   3  -4   1      699.57      763.59     51.12 o 
   4  -4   1        8.79       12.28      2.57 o 
   5  -4   1      169.99      162.66      8.47 o 
   6  -4   1       33.20       32.37      4.98 o 
   7  -4   1       10.28       16.18      4.73 o 
   8  -4   1       23.10       25.23      5.64 o 
  -7  -3   1      275.13      256.78     12.78 o 
  -6  -3   1      104.13      105.77      5.34 o 
  -5  -3   1      204.44      205.43      6.72 o 
  -4  -3   1     1095.23     1173.40     19.73 o 
  -3  -3   1        4.84        3.32      0.94 o 
  -2  -3   1     1028.45     1067.64     22.98 o 
  -1  -3   1     4203.44     4051.62    105.46 o 
   0  -3   1     5241.96     4825.81     27.47 o 
   1  -3   1      908.44      954.71     38.80 o 
   2  -3   1      698.37      693.60     39.50 o 
   3  -3   1      906.35      842.53     14.03 o 
   4  -3   1        2.63        1.49      1.58 o 
   5  -3   1      535.01      562.27     15.19 o 
   6  -3   1       46.15       42.33      5.48 o 
   7  -3   1       15.17       18.84      4.73 o 
   8  -3   1       30.94       23.15      5.48 o 
  -8  -2   1       36.54       41.66      6.64 o 
  -7  -2   1       24.30       25.23      4.98 o 
  -6  -2   1       25.30       19.59      4.07 o 
  -5  -2   1      159.18      145.36      4.37 o 
  -4  -2   1        6.32        8.14      1.24 o 
  -3  -2   1      134.70      133.48      3.29 o 
  -2  -2   1      105.94      124.38     17.47 o 
  -1  -2   1     9081.28     8096.52    199.01 o 
   0  -2   1     4462.93     4234.91     23.07 o 
   1  -2   1      147.11      181.93      9.50 o 
   2  -2   1      273.39      267.40      6.39 o 
   3  -2   1     1103.79     1200.56     16.52 o 
   4  -2   1       35.16       24.15      3.15 o 
   5  -2   1       20.70       14.36      3.24 o 
   6  -2   1        3.86        0.00      2.07 o 
   7  -2   1      241.05      244.49     12.70 o 
   8  -2   1       32.76       30.21      6.06 o 
  -8  -1   1       51.21       41.16      6.72 o 
  -7  -1   1      264.53      256.36     12.78 o 
  -6  -1   1        6.49        4.40      2.90 o 
  -5  -1   1       95.96       88.22      6.22 o 
  -4  -1   1       65.38       58.19      2.55 o 
  -3  -1   1     2588.80     2642.81     62.33 o 
  -2  -1   1       30.41       29.46      1.64 o 
  -1  -1   1    16746.18    12351.48   2299.91 o 
   0  -1   1     2770.22     2837.01     98.35 o 
   1  -1   1    14991.97    12661.59    198.31 o 
   2  -1   1      422.33      490.40      8.55 o 
   3  -1   1     3180.51     3390.88     27.64 o 
   4  -1   1      433.57      448.74     11.78 o 
   5  -1   1        1.87        1.74      1.91 o 
   6  -1   1       17.90       20.08      3.90 o 
   7  -1   1      136.96      146.15      9.96 o 
   8  -1   1        9.05       11.29      4.65 o 
  -8   0   1        0.16        0.00      3.07 o 
  -7   0   1       25.92       30.79      5.48 o 
  -6   0   1       88.65       81.50      6.81 o 
  -5   0   1      643.33      635.97     16.02 o 
  -4   0   1        0.87        3.07      1.83 o 
  -3   0   1      426.23      490.57     10.71 o 
  -2   0   1      882.16      971.45     28.59 o 
  -1   0   1      381.13      379.77     39.12 o 
   0   0   1      104.94       91.79      1.83 o 
   1   0   1      710.62      687.43     10.83 o 
   2   0   1    10349.57    10122.03     42.16 o 
   3   0   1     1025.88     1122.05     15.69 o 
   4   0   1     1780.63     1966.24     24.32 o 
   5   0   1      256.92      253.46     10.13 o 
   6   0   1      193.01      216.86     10.54 o 
   7   0   1      125.53      121.83      9.21 o 
   8   0   1       49.85       40.42      6.64 o 
  -8   1   1       25.98       31.37      5.89 o 
  -7   1   1      112.93      108.72      8.71 o 
  -6   1   1       78.21       75.11      6.81 o 
  -5   1   1      102.35      104.15      6.97 o 
  -4   1   1       78.53       77.68      5.31 o 
  -3   1   1     4113.32     4177.23     31.54 o 
  -2   1   1     2302.07     2340.21     19.59 o 
  -1   1   1       23.56       21.74      1.49 o 
   1   1   1    11806.42    10657.21    317.45 o 
   2   1   1    31997.16    26043.45   1284.46 o 
   3   1   1     1916.46     1977.17     14.55 o 
   4   1   1    13864.04    13779.10    349.23 o 
   5   1   1      934.13      939.97     19.09 o 
   6   1   1     1339.81     1412.77     26.14 o 
   7   1   1      665.80      677.55     20.17 o 
   8   1   1      234.46      279.02     14.69 o 
  -8   2   1        5.42        2.41      3.73 o 
  -7   2   1        4.35        3.57      3.24 o 
  -6   2   1      133.53      143.33      9.05 o 
  -5   2   1      158.95      202.25      9.46 o 
  -4   2   1      182.70      193.79      8.13 o 
  -3   2   1     2615.80     2619.97     25.15 o 
  -2   2   1      805.35      795.39     11.45 o 
  -1   2   1     1844.24     1968.98     14.44 o 
   0   2   1     4495.34     4292.71    345.70 o 
   1   2   1        1.39        1.59      0.30 o 
   2   2   1    21138.91    18359.75    669.34 o 
   3   2   1     3221.87     3625.80     75.26 o 
   4   2   1     1647.25     1713.43     26.74 o 
   5   2   1      212.70      212.33      6.54 o 
   6   2   1      312.82      334.87     13.11 o 
   7   2   1       32.93       27.55      5.23 o 
   8   2   1        9.35       11.70      4.73 o 
  -8   3   1        0.35        0.00      2.82 o 
  -7   3   1       82.59       81.50      7.80 o 
  -6   3   1       94.14       79.51      6.97 o 
  -5   3   1      269.46      282.42     11.12 o 
  -4   3   1       33.36       36.27      3.82 o 
  -3   3   1     3502.31     3682.77     30.21 o 
  -2   3   1      175.04      211.80      6.06 o 
  -1   3   1     3317.54     3525.08     20.42 o 
   0   3   1     6322.56     6191.30    295.78 o 
   1   3   1      217.52      211.37      5.14 o 
   2   3   1      760.98      761.76     76.49 o 
   3   3   1      166.44      166.46     10.30 o 
   4   3   1     2771.15     2882.19     63.53 o 
   5   3   1     1856.77     1939.98     48.62 o 
   6   3   1      490.52      504.81     11.09 o 
   7   3   1      489.87      508.08     17.51 o 
   8   3   1      152.92      185.98     12.28 o 
  -8   4   1       80.21       93.28      9.46 o 
  -7   4   1       85.03       97.18      8.63 o 
  -6   4   1       11.28       15.10      3.98 o 
  -5   4   1        1.01        0.25      1.99 o 
  -4   4   1      699.95      708.00     15.44 o 
  -3   4   1     1512.11     1542.74     19.67 o 
  -2   4   1     3655.75     3780.78     26.06 o 
  -1   4   1        4.05        3.04      0.64 o 
   0   4   1     6820.40     6717.30    325.99 o 
   1   4   1     2049.68     2083.26     71.16 o 
   2   4   1       50.98       51.71      3.58 o 
   3   4   1       94.42       94.31      3.32 o 
   4   4   1      345.23      353.49      7.77 o 
   5   4   1       89.23       97.60      3.61 o 
   6   4   1       87.00       89.32      5.19 o 
   7   4   1        4.28        2.49      2.14 o 
   8   4   1       19.76       14.94      5.15 o 
  -7   5   1       97.20       94.94      8.71 o 
  -6   5   1      431.31      406.83     15.02 o 
  -5   5   1      522.81      527.66     15.27 o 
  -4   5   1     1096.61     1026.28     18.67 o 
  -3   5   1      461.87      429.98     10.62 o 
  -2   5   1      742.22      781.29     29.88 o 
  -1   5   1       91.87       99.94      4.94 o 
   0   5   1       96.83      100.69      3.44 o 
   1   5   1       23.15       29.49      7.43 o 
   2   5   1      196.77      199.29      3.42 o 
   3   5   1       29.55       30.18      1.73 o 
   4   5   1      231.98      221.49     17.80 o 
   5   5   1      401.45      402.99     12.91 o 
   6   5   1      174.19      161.50      7.05 o 
   7   5   1       36.06       49.06      6.76 o 
  -7   6   1       81.81       84.65      8.47 o 
  -6   6   1       26.21       22.41      4.81 o 
  -5   6   1        9.26        8.38      3.24 o 
  -4   6   1      180.80      177.19      8.22 o 
  -3   6   1       44.53       43.19      2.91 o 
  -2   6   1      186.24      196.54      9.59 o 
  -1   6   1      607.35      853.13     31.54 o 
   0   6   1      227.86      213.95      7.14 o 
   1   6   1      210.71      266.08     22.86 o 
   2   6   1       34.23       30.83      2.04 o 
   3   6   1      297.76      329.10      5.86 o 
   4   6   1      226.95      219.49      4.88 o 
   5   6   1      375.64      384.75     13.44 o 
   6   6   1        1.04        0.00      1.47 o 
   7   6   1        0.07        0.00      1.82 o 
  -7   7   1       44.07       46.37      4.74 o 
  -6   7   1      422.00      427.74     43.45 o 
  -5   7   1     1038.36     1056.48     44.44 o 
  -4   7   1      626.62      616.24     31.54 o 
  -3   7   1     1138.10     1095.56     42.16 o 
  -2   7   1      640.27      654.45     28.84 o 
  -1   7   1     3743.61     3895.37    138.51 o 
   0   7   1      154.69      133.12      6.22 o 
   1   7   1     1340.23     1250.61     18.18 o 
   2   7   1      975.60      957.82     11.88 o 
   3   7   1      697.90      701.49     31.70 o 
   4   7   1      579.33      626.72     17.14 o 
   5   7   1      788.54      811.41     19.84 o 
   6   7   1        7.38       10.21      3.65 o 
   7   7   1       14.46       11.70      4.23 o 
  -7   8   1        0.02        0.00      2.21 o 
  -6   8   1        0.01        0.16      2.25 o 
  -5   8   1       44.44       41.19      3.90 o 
  -4   8   1      280.44      274.62     10.75 o 
  -3   8   1      320.00      308.86     15.06 o 
  -2   8   1      292.51      266.98     10.29 o 
  -1   8   1      425.20      427.99     12.28 o 
   0   8   1     1141.24     1098.23     18.92 o 
   1   8   1      289.65      279.27      9.46 o 
   2   8   1        1.14        0.00      1.17 o 
   3   8   1      139.33      144.43      5.38 o 
   4   8   1        0.11        0.44      1.42 o 
   5   8   1       24.15       23.98      4.65 o 
   6   8   1        9.01        9.54      3.90 o 
  -6   9   1       60.31       62.33      7.30 o 
  -5   9   1       62.17       61.99      7.05 o 
  -4   9   1       85.03       78.84      7.14 o 
  -3   9   1        2.07        2.99      2.32 o 
  -2   9   1     1606.60     1496.10     25.48 o 
  -1   9   1      116.77      118.26      7.30 o 
   0   9   1      713.70      693.56     16.18 o 
   1   9   1      827.60      797.05     17.01 o 
   2   9   1     2525.18     2367.14    133.24 o 
   3   9   1      502.17      497.80     10.22 o 
   4   9   1      310.78      313.21     12.78 o 
   5   9   1      372.45      364.67     14.52 o 
   6   9   1       41.00       57.18      7.14 o 
  -6  10   1       45.44       49.71      7.05 o 
  -5  10   1       88.47       98.35      8.63 o 
  -4  10   1        0.53        0.33      2.24 o 
  -3  10   1        1.67        1.08      2.32 o 
  -2  10   1       83.20       73.86      6.39 o 
  -1  10   1       11.70        9.88      3.07 o 
   0  10   1      227.95      225.49     10.04 o 
   1  10   1        0.17        0.33      1.99 o 
   2  10   1      131.69      133.20      7.01 o 
   3  10   1       20.22       25.19      2.96 o 
   4  10   1        1.92        4.23      2.99 o 
   5  10   1       13.17       14.11      4.15 o 
   6  10   1        0.11        0.91      3.15 o 
  -5  11   1        0.28        1.16      3.07 o 
  -4  11   1        1.73        2.32      3.15 o 
  -3  11   1       31.49       27.64      5.06 o 
  -2  11   1       63.39       56.68      6.22 o 
  -1  11   1       33.43       26.89      4.81 o 
   0  11   1        0.75        0.08      2.24 o 
   1  11   1      363.08      357.61     13.20 o 
   2  11   1      178.86      175.18      8.01 o 
   3  11   1      397.85      375.50     24.48 o 
   4  11   1        5.07        4.40      3.15 o 
   5  11   1      115.00      131.46     10.04 o 
  -4  12   1        0.18        0.00      2.32 o 
  -3  12   1        4.47        1.49      2.74 o 
  -2  12   1        7.24        8.13      3.57 o 
  -1  12   1        6.15        5.64      3.24 o 
   0  12   1       38.24       41.91      5.48 o 
   1  12   1       16.93       11.12      3.49 o 
   2  12   1       98.02       98.54      6.43 o 
   3  12   1       37.55       32.45      5.48 o 
   4  12   1        0.23        0.00      2.66 o 
  -4  13   1       43.10       53.94      7.47 o 
  -3  13   1       24.78       23.82      5.56 o 
  -2  13   1        5.46        8.30      3.82 o 
  -1  13   1      124.51      132.29      9.88 o 
   0  13   1       51.57       65.90      7.14 o 
   1  13   1       92.59       87.97      7.88 o 
   2  13   1       25.46       32.62      4.03 o 
   3  13   1      113.01      111.96      9.21 o 
  -2  14   1       48.76       50.54      7.22 o 
  -1  14   1       28.39       33.94      6.22 o 
   0  14   1        3.82        4.40      3.65 o 
   1  14   1        0.59        0.00      2.01 o 
   2  14   1        6.21        4.31      2.42 o 
  -2 -13   2        0.36        2.21      2.55 o 
  -1 -13   2       37.36       37.72      4.36 o 
   0 -13   2       65.96       83.41      8.55 o 
   1 -13   2        8.62        5.39      3.90 o 
   2 -13   2       25.51       27.06      5.81 o 
   3 -13   2        4.71        5.64      3.90 o 
  -3 -12   2      110.71      121.97      7.00 o 
  -2 -12   2      225.07      256.33      9.30 o 
  -1 -12   2      310.24      332.38     14.69 o 
   0 -12   2       83.83       92.95      8.47 o 
   1 -12   2      285.47      306.82     14.36 o 
   2 -12   2       87.26      115.03      9.46 o 
   3 -12   2      134.26      133.87     10.37 o 
   4 -12   2       51.37       60.34      7.80 o 
  -4 -11   2        3.67        4.40      3.40 o 
  -3 -11   2        7.56        6.39      2.46 o 
  -2 -11   2        2.96        1.99      1.97 o 
  -1 -11   2        1.09        1.41      2.41 o 
   0 -11   2      183.34      203.91     11.20 o 
   1 -11   2       74.32       75.27      7.39 o 
   2 -11   2      147.73      140.42      9.63 o 
   3 -11   2       49.22       54.36      6.64 o 
   4 -11   2       44.03       37.43      6.22 o 
   5 -11   2        5.69        3.73      3.65 o 
  -4 -10   2       13.00       14.29      2.81 o 
  -3 -10   2        8.98        9.39      2.43 o 
  -2 -10   2       29.68       27.56      3.20 o 
  -1 -10   2       14.60       14.44      3.65 o 
   0 -10   2      118.08      108.89      7.72 o 
   1 -10   2       26.02       27.39      4.65 o 
   2 -10   2      584.41      559.37     17.51 o 
   3 -10   2      139.92      140.09      9.38 o 
   4 -10   2      298.24      294.21     14.03 o 
   5 -10   2      144.22      159.59     11.20 o 
  -4  -9   2      190.15      196.07      7.39 o 
  -3  -9   2      150.83      149.44      6.28 o 
  -2  -9   2      186.78      174.57      6.41 o 
  -1  -9   2      178.76      189.64      9.54 o 
   0  -9   2        8.65       12.78      3.32 o 
   1  -9   2        7.20        3.65      2.49 o 
   2  -9   2      158.66      160.01      9.13 o 
   3  -9   2       14.75       17.93      4.15 o 
   4  -9   2        2.56        4.07      3.15 o 
   5  -9   2       22.87       25.64      5.15 o 
   6  -9   2        0.09        0.00      2.74 o 
  -5  -8   2      109.85      129.47      8.88 o 
  -4  -8   2        8.30       10.79      2.32 o 
  -3  -8   2       25.05       25.65      2.81 o 
  -2  -8   2        7.37        6.64      1.73 o 
  -1  -8   2       16.52       13.28      2.99 o 
   0  -8   2        0.87        0.00      1.41 o 
   1  -8   2       18.13       19.25      3.40 o 
   2  -8   2      523.41      521.69     15.10 o 
   3  -8   2      728.67      745.60     18.67 o 
   4  -8   2        5.28        2.57      2.49 o 
   5  -8   2      480.23      487.49     16.76 o 
   6  -8   2       21.20       21.00      4.73 o 
   7  -8   2       48.87       52.45      7.22 o 
  -5  -7   2       25.07       26.05      3.21 o 
  -4  -7   2       26.02       26.57      2.90 o 
  -3  -7   2       83.34       75.91      4.04 o 
  -2  -7   2       14.52       14.18      1.98 o 
  -1  -7   2      120.18      121.42      6.81 o 
   0  -7   2        8.54        7.30      2.32 o 
   1  -7   2        1.35        0.91      1.49 o 
   2  -7   2      876.73      866.77     18.09 o 
   3  -7   2       80.93       76.13      3.83 o 
   4  -7   2       19.89       17.77      2.47 o 
   5  -7   2       17.63       23.22      3.02 o 
   6  -7   2       13.12       14.75      3.05 o 
   7  -7   2       96.57      106.25      8.96 o 
  -5  -6   2      501.78      523.84     11.00 o 
  -4  -6   2     1309.33     1313.58     50.87 o 
  -3  -6   2        2.55        3.49      1.40 o 
  -2  -6   2     1167.81     1123.17     35.02 o 
  -1  -6   2      266.39      237.44      8.63 o 
   0  -6   2      705.04      587.91     13.20 o 
   1  -6   2      592.20      638.70     41.54 o 
   2  -6   2      881.60      889.77     46.27 o 
   3  -6   2     1605.23     1651.95     79.51 o 
   4  -6   2       62.32       61.87      4.07 o 
   5  -6   2      269.57      270.39      7.92 o 
   6  -6   2      226.23      228.33      8.10 o 
   7  -6   2       59.81       67.51      6.06 o 
  -7  -5   2        0.07        0.50      3.24 o 
  -6  -5   2      101.97      110.82      4.63 o 
  -5  -5   2       51.10       54.07      3.96 o 
  -4  -5   2      147.35      139.20      7.08 o 
  -3  -5   2      259.38      255.19      5.94 o 
  -2  -5   2     1189.74     1183.50     10.82 o 
  -1  -5   2       90.93       95.51      6.18 o 
   0  -5   2      949.82      895.07     15.02 o 
   1  -5   2       35.94       40.36      1.82 o 
   2  -5   2        0.00        1.57      0.92 o 
   3  -5   2      123.60      120.96      7.68 o 
   4  -5   2      119.39      126.70     11.78 o 
   5  -5   2      250.91      234.08      7.24 o 
   6  -5   2        1.40        0.00      1.78 o 
   7  -5   2        9.17        8.30      2.71 o 
  -7  -4   2      152.67      177.27     11.04 o 
  -6  -4   2      149.29      152.70      5.20 o 
  -5  -4   2      212.10      214.95      5.52 o 
  -4  -4   2      856.74      729.42    110.30 o 
  -3  -4   2     1030.54     1090.70     11.91 o 
  -2  -4   2      231.84      234.30      4.81 o 
  -1  -4   2     6089.32     5912.24    135.36 o 
   0  -4   2      907.93      839.98     69.30 o 
   1  -4   2     2610.95     2716.75    142.50 o 
   2  -4   2      791.13      808.34     40.54 o 
   3  -4   2     1994.10     1938.21     71.71 o 
   4  -4   2      290.77      294.04     28.05 o 
   5  -4   2        1.53        2.73      1.51 o 
   6  -4   2      155.24      163.42      9.96 o 
   7  -4   2      330.14      321.64     32.57 o 
   8  -4   2       24.26       28.22      5.89 o 
  -7  -3   2       19.33       23.74      5.06 o 
  -6  -3   2        5.39        5.85      1.66 o 
  -5  -3   2       20.20       17.51      1.92 o 
  -4  -3   2       22.91       19.20      8.03 o 
  -3  -3   2       41.75       41.52      6.25 o 
  -2  -3   2      232.78      235.23      4.51 o 
  -1  -3   2      673.56      665.13     32.05 o 
   0  -3   2     4256.38     4236.54    381.80 o 
   1  -3   2      404.34      387.61     22.41 o 
   2  -3   2       11.32       11.38      1.20 o 
   3  -3   2        3.60        4.27      1.11 o 
   4  -3   2        0.04        0.22      0.87 o 
   5  -3   2      613.44      600.53     15.60 o 
   6  -3   2       32.56       36.27      5.15 o 
   7  -3   2       58.03       61.99      6.97 o 
   8  -3   2        1.72        0.00      2.41 o 
  -7  -2   2       86.70       84.90      7.80 o 
  -6  -2   2       69.23       71.71      6.64 o 
  -5  -2   2        1.49        2.43      1.16 o 
  -4  -2   2      372.70      396.10     10.25 o 
  -3  -2   2     1192.95     1080.20     61.92 o 
  -2  -2   2      532.58      542.00     24.03 o 
  -1  -2   2     1391.60     1389.93     11.61 o 
   0  -2   2    34710.87    22548.86    548.62 o 
   1  -2   2      485.78      443.71     25.23 o 
   2  -2   2     1684.17     1742.28     74.19 o 
   3  -2   2      599.23      551.32     11.20 o 
   4  -2   2      450.85      541.69     13.03 o 
   5  -2   2       28.46       41.33      4.56 o 
   6  -2   2        4.27        5.56      2.82 o 
   7  -2   2      105.98      102.41      8.47 o 
   8  -2   2       38.63       37.60      6.22 o 
  -8  -1   2        2.82        4.73      3.82 o 
  -7  -1   2       31.91       30.38      5.56 o 
  -6  -1   2       25.11       26.47      4.56 o 
  -5  -1   2      435.47      432.22     13.53 o 
  -4  -1   2      202.80      205.77      7.01 o 
  -3  -1   2        0.84        1.00      0.62 o 
  -2  -1   2        0.02        4.55      2.05 o 
  -1  -1   2     1023.13      951.39    132.18 o 
   0  -1   2    10388.19     8221.95     31.90 o 
   1  -1   2     2237.82     2285.18    123.58 o 
   2  -1   2      267.62      267.90      6.39 o 
   3  -1   2      180.89      203.50      6.89 o 
   4  -1   2       49.83       48.97      4.32 o 
   5  -1   2        9.09        5.15      2.49 o 
   6  -1   2       16.83       14.52      3.82 o 
   7  -1   2      189.33      171.71     10.79 o 
   8  -1   2       83.43       95.77      9.13 o 
  -8   0   2       10.77       11.70      4.56 o 
  -7   0   2      194.59      183.33     11.20 o 
  -6   0   2       61.14       52.37      5.98 o 
  -5   0   2        7.06        6.72      2.66 o 
  -4   0   2      525.70      542.35     13.44 o 
  -3   0   2     2779.09     2699.82    101.58 o 
  -2   0   2      501.82      546.86     20.29 o 
  -1   0   2     1958.21     2000.45     82.66 o 
   0   0   2      396.13      511.38      5.48 o 
   1   0   2     7111.26     6194.22     65.81 o 
   2   0   2     2632.48     2723.71     20.58 o 
   3   0   2     2781.12     2996.76     25.81 o 
   4   0   2      590.69      580.20     13.36 o 
   5   0   2      675.04      720.62     16.68 o 
   6   0   2      461.73      435.54     14.77 o 
   7   0   2      347.67      379.85     15.35 o 
   8   0   2      222.08      224.24     13.11 o 
  -8   1   2       45.86       48.38      7.22 o 
  -7   1   2        0.51        0.00      2.49 o 
  -6   1   2       18.93       18.42      4.07 o 
  -5   1   2      128.94      127.64      7.72 o 
  -4   1   2        2.44        0.91      1.49 o 
  -3   1   2      335.48      333.46      9.21 o 
  -2   1   2      172.08      155.28      5.31 o 
  -1   1   2      281.08      291.91     15.93 o 
   0   1   2      744.24      797.88      7.80 o 
   1   1   2      329.52      339.68      3.90 o 
   2   1   2      349.58      350.73      5.93 o 
   3   1   2     2352.90     2474.08     46.93 o 
   4   1   2       22.37       20.40      2.38 o 
   5   1   2      248.08      277.03     10.62 o 
   6   1   2      250.67      271.47     11.78 o 
   7   1   2        1.52        2.07      3.15 o 
   8   1   2        0.85        2.66      3.32 o 
  -8   2   2       15.23       12.45      4.90 o 
  -7   2   2       24.85       28.22      5.48 o 
  -6   2   2      466.81      455.21     15.77 o 
  -5   2   2      332.62      324.42     11.87 o 
  -4   2   2      535.09      537.62     13.53 o 
  -3   2   2     3809.03     3801.28     31.20 o 
  -2   2   2     1409.54     1412.52     16.02 o 
  -1   2   2     3961.91     4153.83     23.49 o 
   1   2   2      816.69      835.26     11.37 o 
   2   2   2      440.08      456.50     15.42 o 
   3   2   2        9.43        5.40      1.17 o 
   4   2   2     8344.75     8170.72    132.91 o 
   5   2   2     2306.70     2404.14     28.47 o 
   6   2   2     2753.48     2698.73     35.85 o 
   7   2   2      809.00      829.59     22.16 o 
   8   2   2      728.19      768.84     23.57 o 
  -8   3   2       60.02       62.33      7.88 o 
  -7   3   2       25.09       23.24      5.15 o 
  -6   3   2        1.60        0.00      2.49 o 
  -5   3   2       47.18       46.89      5.06 o 
  -4   3   2        0.08        2.41      1.74 o 
  -3   3   2     1207.24     1201.39     17.68 o 
  -2   3   2     2351.48     2539.39     21.91 o 
  -1   3   2        0.58        2.07      0.75 o 
   0   3   2      158.69      195.86      3.90 o 
   1   3   2      304.69      338.22     10.20 o 
   2   3   2     1205.12     1305.45     55.73 o 
   3   3   2      192.77      197.95      4.54 o 
   4   3   2     1450.88     1703.83     25.45 o 
   5   3   2      135.37      126.58      5.19 o 
   6   3   2     1268.35     1226.62     17.17 o 
   7   3   2        3.64        2.49      3.32 o 
   8   3   2      153.36      151.46     11.37 o 
  -7   4   2       64.11       63.07      7.14 o 
  -6   4   2      222.74      237.69     11.78 o 
  -5   4   2      751.35      732.32     18.01 o 
  -4   4   2      103.05       74.03      5.56 o 
  -3   4   2     3168.08     3240.25     29.38 o 
  -2   4   2     1556.25     1718.76     18.18 o 
  -1   4   2      583.53      638.37      8.96 o 
   0   4   2     1312.36     1449.77     97.64 o 
   1   4   2      239.99      253.23      9.41 o 
   2   4   2      236.51      277.92      4.46 o 
   3   4   2       22.25       17.83      2.33 o 
   4   4   2     2006.53     2024.23     34.11 o 
   5   4   2     1313.33     1310.06     32.95 o 
   6   4   2      588.77      596.67     16.43 o 
   7   4   2      376.55      373.17     10.68 o 
   8   4   2      216.12      221.84     13.11 o 
  -7   5   2       43.45       54.61      7.05 o 
  -6   5   2       23.79       31.95      5.15 o 
  -5   5   2       33.90       41.50      5.15 o 
  -4   5   2        0.25        3.32      1.99 o 
  -3   5   2      146.84      177.85      7.14 o 
  -2   5   2     1888.60     2074.88     20.25 o 
  -1   5   2     1156.82     1260.81     64.28 o 
   0   5   2      233.07      266.42     15.60 o 
   1   5   2      543.50      538.02     32.16 o 
   2   5   2     1564.92     1564.05     32.80 o 
   3   5   2      702.94      703.58     12.99 o 
   4   5   2     1427.67     1342.02    120.10 o 
   5   5   2      434.52      452.25     10.29 o 
   6   5   2       19.90       20.92      4.27 o 
   7   5   2        7.18        8.11      2.52 o 
  -7   6   2       61.40       59.42      7.39 o 
  -6   6   2      512.91      503.51     16.93 o 
  -5   6   2      671.16      706.01     18.09 o 
  -4   6   2      776.99      749.00     16.52 o 
  -3   6   2      963.92      965.36     16.43 o 
  -2   6   2     1805.52     1796.60     73.36 o 
  -1   6   2       30.62       38.62      2.07 o 
   0   6   2      149.03      160.67      5.98 o 
   1   6   2       50.36       51.67      3.44 o 
   2   6   2      126.63      115.54      4.05 o 
   3   6   2       15.26       19.78      1.50 o 
   4   6   2      247.32      258.59      5.13 o 
   5   6   2      127.59       94.37     32.28 o 
   6   6   2        2.58        1.99      1.85 o 
   7   6   2       11.80       11.79      3.24 o 
  -7   7   2       10.50       11.37      4.56 o 
  -6   7   2        0.05        1.41      3.24 o 
  -5   7   2        7.67        9.46      3.40 o 
  -4   7   2      192.92      191.46      8.71 o 
  -3   7   2      230.19      219.80      6.18 o 
  -2   7   2      637.33      666.72     24.23 o 
  -1   7   2      997.05      944.31     40.17 o 
   0   7   2      621.75      655.49     13.86 o 
   1   7   2      440.85      553.00     40.54 o 
   2   7   2      192.29      202.15      8.52 o 
   3   7   2      191.31      200.41      5.19 o 
   4   7   2      208.19      207.30      6.07 o 
   5   7   2      292.43      292.14      8.05 o 
   6   7   2       18.59       11.54      3.73 o 
   7   7   2       28.64       26.14      5.31 o 
  -7   8   2       31.27       35.21      4.37 o 
  -6   8   2      154.29      172.25      9.63 o 
  -5   8   2      325.95      326.62     24.23 o 
  -4   8   2      330.59      346.45     23.24 o 
  -3   8   2      603.33      579.20     28.88 o 
  -2   8   2      795.81      782.03     10.30 o 
  -1   8   2     1153.19     1046.86     18.76 o 
   0   8   2      631.97      595.63     13.61 o 
   1   8   2     3300.75     3142.90     30.13 o 
   2   8   2     2124.21     1938.39     48.05 o 
   3   8   2     1032.99     1045.18     18.80 o 
   4   8   2      292.43      322.51     12.37 o 
   5   8   2      349.57      348.65     13.69 o 
   6   8   2       91.11       85.65      7.72 o 
   7   8   2        1.41        0.66      3.07 o 
  -6   9   2        2.44        3.62      2.43 o 
  -5   9   2       51.43       41.16      5.89 o 
  -4   9   2       58.19       54.28      5.89 o 
  -3   9   2       76.04       80.17      6.72 o 
  -2   9   2      315.06      333.79     12.12 o 
  -1   9   2       46.20       36.35      4.48 o 
   0   9   2      564.01      548.99     14.11 o 
   1   9   2      102.22       97.52      6.06 o 
   2   9   2       13.30       15.71      2.28 o 
   3   9   2       70.07       81.75      4.45 o 
   4   9   2      164.50      155.78      9.13 o 
   5   9   2       17.86       18.26      4.23 o 
   6   9   2        6.07        6.97      3.90 o 
  -6  10   2        3.39        2.41      3.49 o 
  -5  10   2       18.80       15.85      4.56 o 
  -4  10   2        1.42        1.00      2.41 o 
  -3  10   2       62.79       49.30      5.64 o 
  -2  10   2       67.23       68.30      6.14 o 
  -1  10   2      296.40      301.34     11.78 o 
   0  10   2      519.29      509.24     14.44 o 
   1  10   2      196.69      193.54      8.88 o 
   2  10   2     1772.71     1694.49     79.59 o 
   3  10   2      422.55      393.04     12.03 o 
   4  10   2      221.82      207.89     10.95 o 
   5  10   2      288.64      292.71     13.61 o 
   6  10   2      113.31      121.33      9.96 o 
  -5  11   2       71.16       61.41      7.30 o 
  -4  11   2       26.26       20.75      4.90 o 
  -3  11   2        3.64        3.98      2.74 o 
  -2  11   2       32.14       35.35      5.06 o 
  -1  11   2      447.23      435.79     15.02 o 
   0  11   2        2.85        6.31      2.74 o 
   1  11   2       21.44       24.73      3.98 o 
   2  11   2        0.10        0.00      1.38 o 
   3  11   2        6.66        4.73      3.07 o 
   4  11   2      215.31      222.58     11.87 o 
   5  11   2        5.17        1.58      3.24 o 
  -5  12   2        7.22        7.39      4.07 o 
  -4  12   2        5.39        6.14      3.98 o 
  -3  12   2       73.95       69.88      7.22 o 
  -2  12   2       25.87       31.95      5.31 o 
  -1  12   2       20.91       26.23      4.98 o 
   0  12   2       39.16       34.44      5.31 o 
   1  12   2        1.55        1.83      2.49 o 
   2  12   2       63.16       57.10      7.01 o 
   3  12   2       72.49       49.80      6.39 o 
   4  12   2        7.86       10.13      4.15 o 
  -4  13   2        0.66        0.00      2.90 o 
  -3  13   2        6.23        7.97      4.07 o 
  -2  13   2       32.98       27.89      5.56 o 
  -1  13   2      136.23      154.70     10.46 o 
   0  13   2       52.56       49.21      6.22 o 
   1  13   2        3.05        1.08      2.57 o 
   2  13   2       51.76       55.23      4.61 o 
   3  13   2        1.71        2.41      3.07 o 
   4  13   2        9.50       10.29      4.32 o 
  -2  14   2       72.56       73.53      8.05 o 
  -1  14   2       78.13       94.53      8.63 o 
   0  14   2       70.97       83.24      8.13 o 
   1  14   2       14.95       10.95      2.82 o 
   2  14   2        8.69        6.22      3.73 o 
  -1 -13   3       55.63       58.08      5.26 o 
   0 -13   3       25.84       22.66      5.31 o 
   1 -13   3       34.20       42.91      6.72 o 
   2 -13   3       33.89       29.30      5.89 o 
  -2 -12   3       12.85       14.42      3.16 o 
  -1 -12   3       26.66       28.22      5.64 o 
   0 -12   3       71.50       84.40      8.38 o 
   1 -12   3       61.92       55.27      6.89 o 
   2 -12   3       38.71       47.06      6.89 o 
   3 -12   3       34.66       35.27      6.47 o 
   4 -12   3       13.04       12.37      4.98 o 
  -3 -11   3       74.08       82.08      8.22 o 
  -2 -11   3      122.23      136.75      6.70 o 
  -1 -11   3      208.07      217.11     11.78 o 
   0 -11   3      107.40      117.35      9.05 o 
   1 -11   3      319.26      311.97     14.19 o 
   2 -11   3      226.87      268.89     13.44 o 
   3 -11   3      274.49      296.12     14.44 o 
   4 -11   3      133.17      131.71     10.13 o 
   5 -11   3      167.44      193.62     12.95 o 
  -4 -10   3        0.02        0.00      2.74 o 
  -3 -10   3        4.03        2.41      1.88 o 
  -2 -10   3        1.36        1.40      2.49 o 
  -1 -10   3       18.94       18.26      4.07 o 
   0 -10   3       65.44       70.96      6.64 o 
   1 -10   3        5.74        4.56      3.07 o 
   2 -10   3        7.37        7.05      3.49 o 
   3 -10   3       30.36       34.61      5.64 o 
   4 -10   3       70.90       70.71      7.39 o 
   5 -10   3       18.86       16.02      4.81 o 
  -5  -9   3       50.66       58.84      6.97 o 
  -4  -9   3       26.49       38.26      5.56 o 
  -3  -9   3       36.11       30.79      3.25 o 
  -2  -9   3        5.71        6.90      1.97 o 
  -1  -9   3        6.17        1.24      2.24 o 
   0  -9   3        1.98        1.24      2.07 o 
   1  -9   3        9.91        8.96      3.07 o 
   2  -9   3      573.38      555.30     16.85 o 
   3  -9   3      131.90      122.08      8.63 o 
   4  -9   3      304.22      291.47     13.20 o 
   5  -9   3      128.66      136.19      9.96 o 
   6  -9   3      148.46      154.61     10.87 o 
  -5  -8   3       37.31       31.79      5.31 o 
  -4  -8   3       48.47       57.02      5.98 o 
  -3  -8   3        0.00        0.00      1.12 o 
  -2  -8   3      159.38      143.50     14.69 o 
  -1  -8   3      465.43      438.78     13.94 o 
   0  -8   3      254.87      250.14     10.46 o 
   1  -8   3      269.89      262.34     10.87 o 
   2  -8   3      536.12      549.49     15.85 o 
   3  -8   3      443.48      455.96     15.02 o 
   4  -8   3        1.05        0.75      2.41 o 
   5  -8   3        5.83        8.88      3.82 o 
   6  -8   3        6.08        5.73      3.40 o 
  -5  -7   3      240.10      255.20     12.12 o 
  -4  -7   3      118.83      105.65     11.91 o 
  -3  -7   3        7.51        1.81      2.45 o 
  -2  -7   3        5.27        3.56      3.03 o 
  -1  -7   3       14.43       16.18      3.24 o 
   0  -7   3       13.32       15.10      2.99 o 
   1  -7   3       10.41        8.13      2.49 o 
   2  -7   3      130.54      125.98      7.39 o 
   3  -7   3      324.04      303.17     11.54 o 
   4  -7   3        8.77       10.04      2.07 o 
   5  -7   3       63.09       71.42      4.60 o 
   6  -7   3       37.22       36.14      3.90 o 
   7  -7   3       54.90       49.83      4.81 o 
  -6  -6   3       21.35       30.04      5.31 o 
  -5  -6   3       55.19       55.94      6.14 o 
  -4  -6   3       24.87       22.73      2.68 o 
  -3  -6   3      380.63      373.77     11.37 o 
  -2  -6   3      278.46      276.36     10.21 o 
  -1  -6   3       78.29       81.66      5.48 o 
   0  -6   3       43.91       48.72      4.32 o 
   1  -6   3      148.02      169.04     10.66 o 
   2  -6   3      244.77      242.75     16.85 o 
   3  -6   3      471.40      482.17      8.63 o 
   4  -6   3        5.85        6.95      1.76 o 
   5  -6   3      130.39      137.50     10.87 o 
   6  -6   3      145.03      140.53      6.81 o 
   7  -6   3       31.74       34.09      4.03 o 
  -6  -5   3      210.47      223.14      8.30 o 
  -5  -5   3      462.66      489.10     10.47 o 
  -4  -5   3     1358.61     1385.25     12.86 o 
  -3  -5   3     1073.21     1009.06      9.88 o 
  -2  -5   3     1865.71     1850.54     45.85 o 
  -1  -5   3     2763.96     2615.43     17.18 o 
   0  -5   3     4626.54     4994.86    387.57 o 
   1  -5   3      225.72      183.40     12.53 o 
   2  -5   3     2175.32     2242.11    123.12 o 
   3  -5   3      575.94      540.82      9.05 o 
   4  -5   3       60.87       62.56      3.61 o 
   5  -5   3       51.25       46.85      3.67 o 
   6  -5   3       69.69       73.60      4.78 o 
   7  -5   3      144.72      136.32      6.81 o 
  -7  -4   3        1.77        0.83      3.07 o 
  -6  -4   3      155.28      166.19      6.89 o 
  -5  -4   3      179.10      180.33      5.21 o 
  -4  -4   3      330.21      353.71      7.95 o 
  -3  -4   3      182.76      163.70      4.01 o 
  -2  -4   3     2403.27     2385.60     20.25 o 
  -1  -4   3      472.14      570.61      6.85 o 
   0  -4   3        5.95        6.76      4.23 o 
   1  -4   3       24.53       18.75      1.45 o 
   2  -4   3      470.51      454.95     15.60 o 
   3  -4   3        0.58        0.00      0.82 o 
   4  -4   3      145.86      159.36     12.49 o 
   5  -4   3      482.18      473.97     21.41 o 
   6  -4   3       40.75       38.34      3.51 o 
   7  -4   3       23.62       28.01      3.59 o 
   8  -4   3        2.17        1.16      3.49 o 
  -7  -3   3       57.36       66.39      7.22 o 
  -6  -3   3        4.85        4.63      2.08 o 
  -5  -3   3       18.66       15.96      1.95 o 
  -4  -3   3      562.15      615.93      8.71 o 
  -3  -3   3     1188.95     1154.45     12.18 o 
  -2  -3   3     1285.86     1291.83     21.30 o 
  -1  -3   3     2810.15     2671.69     39.71 o 
   0  -3   3    19950.30    16847.59    473.30 o 
   1  -3   3     3303.16     3420.04    252.17 o 
   2  -3   3     1064.27     1029.28     55.02 o 
   3  -3   3     1833.01     1805.16    110.71 o 
   4  -3   3      409.66      386.65     20.50 o 
   5  -3   3      167.59      146.88      6.76 o 
   6  -3   3       51.16       53.22      3.79 o 
   7  -3   3      481.94      498.28     17.76 o 
   8  -3   3       65.69       73.53      8.22 o 
  -7  -2   3       69.13       65.40      7.30 o 
  -6  -2   3       12.45        8.05      3.32 o 
  -5  -2   3      160.89      162.89     11.70 o 
  -4  -2   3      231.18      204.91      4.76 o 
  -3  -2   3      225.29      231.77      4.44 o 
  -2  -2   3       69.25       59.09      6.28 o 
  -1  -2   3        3.91        4.72      0.92 o 
   0  -2   3     4762.51     4731.56    247.73 o 
   1  -2   3      389.32      394.96     18.38 o 
   2  -2   3      921.14      896.00     22.32 o 
   3  -2   3      155.59      148.17     10.33 o 
   4  -2   3       34.82       31.45      3.73 o 
   5  -2   3      118.34      120.09      7.39 o 
   6  -2   3       11.04       17.18      3.98 o 
   7  -2   3       71.96       88.64      8.22 o 
   8  -2   3       14.92       15.27      4.81 o 
  -7  -1   3      100.69       86.89      8.30 o 
  -6  -1   3        3.03        2.66      2.49 o 
  -5  -1   3      176.06      184.75      6.37 o 
  -4  -1   3       71.01       69.41      3.75 o 
  -3  -1   3      676.94      711.33      7.43 o 
  -2  -1   3      270.59      294.70      4.02 o 
  -1  -1   3      620.57      647.35     13.53 o 
   0  -1   3     1529.25     1797.87    219.64 o 
   1  -1   3     3775.81     3842.46    238.48 o 
   2  -1   3       18.69       20.05      5.77 o 
   3  -1   3      472.45      477.00     24.61 o 
   4  -1   3     1832.43     1899.60     24.15 o 
   5  -1   3      321.85      323.25     11.45 o 
   6  -1   3      409.74      438.11     14.86 o 
   7  -1   3      448.72      426.16     16.10 o 
   8  -1   3      160.58      174.70     11.87 o 
  -7   0   3       16.01       16.18      4.56 o 
  -6   0   3       94.77       99.26      7.72 o 
  -5   0   3       97.46       97.85      6.97 o 
  -4   0   3      360.43      391.51     14.48 o 
  -3   0   3     1252.96     1265.17     31.95 o 
  -2   0   3      866.14      873.90     33.11 o 
  -1   0   3       66.24       76.24      2.35 o 
   0   0   3        7.54        7.14      0.70 o 
   1   0   3      160.59      151.47      9.21 o 
   2   0   3     3889.03     3816.47     59.38 o 
   3   0   3      246.31      275.45      7.97 o 
   4   0   3      472.68      531.65     12.78 o 
   5   0   3       44.77       38.09      4.48 o 
   6   0   3       37.58       39.01      5.06 o 
   7   0   3      134.66      124.90      9.46 o 
   8   0   3       38.19       47.06      6.72 o 
  -7   1   3      111.23      107.97      9.13 o 
  -6   1   3      393.53      370.89     14.36 o 
  -5   1   3      451.30      466.17     14.52 o 
  -4   1   3      463.77      405.33     11.95 o 
  -3   1   3     4885.71     4921.17     36.60 o 
  -2   1   3     1066.68     1042.52     54.73 o 
  -1   1   3     3586.12     3717.62     23.49 o 
   0   1   3      446.98      467.01     11.49 o 
   1   1   3     1288.01     1345.25      6.78 o 
   2   1   3      981.86     1062.72     24.88 o 
   3   1   3      128.08      107.93      6.06 o 
   4   1   3      670.17      635.29     26.56 o 
   5   1   3     1619.58     1666.73     25.31 o 
   6   1   3      193.54      185.40      9.88 o 
   7   1   3      478.44      478.37     16.93 o 
   8   1   3      164.26      186.57     12.12 o 
  -7   2   3       63.87       65.07      7.30 o 
  -6   2   3       29.23       24.48      4.81 o 
  -5   2   3        8.14        4.90      2.74 o 
  -4   2   3        2.15        0.33      1.66 o 
  -3   2   3     1103.95     1147.45     17.76 o 
  -2   2   3     1207.34     1271.85     16.02 o 
  -1   2   3     1441.95     1627.64     15.35 o 
   0   2   3       48.63       46.56      2.32 o 
   1   2   3      827.35      868.80     11.70 o 
   2   2   3      420.84      473.26      6.22 o 
   3   2   3      922.71     1008.65     24.23 o 
   4   2   3     1743.87     1788.28     22.82 o 
   5   2   3       19.23       15.50      2.38 o 
   6   2   3       16.28       17.51      4.48 o 
   7   2   3       51.17       49.88      6.64 o 
   8   2   3       20.60       14.36      4.81 o 
  -7   3   3       55.85       60.67      7.05 o 
  -6   3   3      510.47      526.50     17.35 o 
  -5   3   3      572.71      591.48     16.52 o 
  -4   3   3     1032.55      970.18     18.76 o 
  -3   3   3     1953.02     1861.34     22.74 o 
  -2   3   3     5414.63     5349.91     33.78 o 
   0   3   3      134.18      130.30      3.82 o 
   1   3   3     1488.06     1507.53     19.59 o 
   2   3   3      250.76      276.33     15.43 o 
   3   3   3     1187.96     1244.39     38.19 o 
   4   3   3     1275.76     1149.64     13.28 o 
   5   3   3     1421.97     1401.05     16.49 o 
   6   3   3      771.64      739.15     13.50 o 
   7   3   3      236.54      254.95     12.61 o 
   8   3   3      509.05      501.02     19.25 o 
  -7   4   3        3.44        3.15      3.15 o 
  -6   4   3        9.99        9.54      3.82 o 
  -5   4   3       56.11       48.05      5.56 o 
  -4   4   3       69.30       66.89      5.39 o 
  -3   4   3       15.41       12.53      2.49 o 
  -2   4   3        9.51       13.20      2.07 o 
  -1   4   3      425.19      410.56      7.88 o 
   0   4   3      952.84     1068.44     11.12 o 
   1   4   3       27.39       34.33      1.70 o 
   2   4   3      527.82      553.67     13.20 o 
   3   4   3      410.55      455.00      8.79 o 
   4   4   3      385.03      376.84      6.31 o 
   5   4   3      621.91      617.43     11.12 o 
   6   4   3      392.22      393.12      9.89 o 
   7   4   3       11.91       13.87      2.99 o 
   8   4   3      198.16      205.16     12.70 o 
  -7   5   3       22.07       16.52      4.65 o 
  -6   5   3      356.90      368.73     14.86 o 
  -5   5   3      563.23      528.74     15.85 o 
  -4   5   3      271.96      272.30     10.21 o 
  -3   5   3      640.44      627.58     13.53 o 
  -2   5   3      252.99      223.33      7.05 o 
  -1   5   3      882.22      828.09     11.37 o 
   0   5   3      115.18      106.99      6.85 o 
   1   5   3     3530.20     3638.86    175.17 o 
   2   5   3      356.13      344.08      8.64 o 
   3   5   3      640.93      639.22     42.64 o 
   4   5   3      637.91      691.22     20.91 o 
   5   5   3      449.53      466.55      9.79 o 
   6   5   3       50.44       54.57      4.08 o 
   7   5   3        2.84        0.22      1.79 o 
   8   5   3      194.10      170.13     11.29 o 
  -7   6   3        0.31        0.00      2.74 o 
  -6   6   3       48.70       51.54      6.47 o 
  -5   6   3       18.85       15.19      3.82 o 
  -4   6   3       15.80       11.95      2.99 o 
  -3   6   3      273.31      279.27      9.21 o 
  -2   6   3        2.15        3.07      1.49 o 
  -1   6   3     1989.54     1961.64     50.67 o 
   0   6   3        1.90        3.86      0.80 o 
   1   6   3       29.20       22.97      1.51 o 
   2   6   3     1714.94     1647.79     43.79 o 
   3   6   3       81.87       79.76      2.59 o 
   4   6   3      562.13      545.14     18.55 o 
   5   6   3      598.12      597.23     14.32 o 
   6   6   3       11.09       10.20      2.29 o 
   7   6   3       22.85       23.87      3.44 o 
  -7   7   3       45.48       41.25      6.64 o 
  -6   7   3      205.51      211.30     11.62 o 
  -5   7   3      286.43      282.34     12.03 o 
  -4   7   3      167.46      167.89      8.38 o 
  -3   7   3      335.85      344.50     10.29 o 
  -2   7   3      894.30      872.15     38.05 o 
  -1   7   3     1052.10     1034.03     18.88 o 
   0   7   3      481.70      513.31     26.35 o 
   1   7   3     3580.32     3888.45    312.05 o 
   2   7   3     2841.48     2855.62    138.23 o 
   3   7   3      250.54      259.56      5.41 o 
   4   7   3       66.38       72.82      7.80 o 
   5   7   3       38.25       39.76      3.42 o 
   6   7   3        6.37        3.95      1.93 o 
   7   7   3       83.34       83.82      8.22 o 
  -6   8   3        4.60        5.89      3.65 o 
  -5   8   3        0.02        0.00      2.66 o 
  -4   8   3      162.52      164.16      8.38 o 
  -3   8   3      367.09      357.11     26.64 o 
  -2   8   3      128.78      117.19      4.35 o 
  -1   8   3      161.40      154.61      5.81 o 
   0   8   3      975.70      950.34     16.76 o 
   1   8   3        3.49        3.49      1.66 o 
   2   8   3      118.04      122.97      4.54 o 
   3   8   3        3.33        0.97      1.15 o 
   4   8   3       23.73       21.00      3.90 o 
   5   8   3       42.28       32.37      4.90 o 
   6   8   3       13.10       11.29      3.98 o 
   7   8   3        0.00        0.00      2.99 o 
  -6   9   3       47.59       45.01      4.52 o 
  -5   9   3      115.67      122.74     14.61 o 
  -4   9   3       35.02       41.33      3.54 o 
  -3   9   3       22.66       23.57      4.15 o 
  -2   9   3      567.28      530.82     15.02 o 
  -1   9   3     1019.04     1054.74     20.00 o 
   0   9   3     1003.72     1014.66     18.59 o 
   1   9   3     1099.56     1042.13     18.18 o 
   2   9   3     2462.13     2304.76     34.82 o 
   3   9   3      705.81      669.44     15.60 o 
   4   9   3      194.13      171.88      9.63 o 
   5   9   3      206.44      225.82     11.62 o 
   6   9   3      147.27      171.63     11.12 o 
  -6  10   3        6.98        5.64      3.65 o 
  -5  10   3       25.49       21.25      4.98 o 
  -4  10   3        4.09        4.48      3.15 o 
  -3  10   3       15.81       12.20      3.57 o 
  -2  10   3        0.16        0.00      2.16 o 
  -1  10   3       50.41       42.82      5.23 o 
   0  10   3        6.26        6.97      2.82 o 
   1  10   3       97.35       90.21      6.14 o 
   2  10   3        2.82        3.85      1.75 o 
   3  10   3      132.01      125.07      8.47 o 
   4  10   3      386.16      371.31     14.44 o 
   5  10   3      108.51      104.49      8.71 o 
   6  10   3        2.36        3.07      3.32 o 
  -5  11   3        8.24        5.31      3.65 o 
  -4  11   3       17.20       21.16      4.81 o 
  -3  11   3       12.65        9.63      3.65 o 
  -2  11   3       53.30       56.19      5.98 o 
  -1  11   3      111.43      111.38      7.80 o 
   0  11   3      197.44      191.05      9.63 o 
   1  11   3       29.25       40.25      4.73 o 
   2  11   3      268.02      240.33     20.71 o 
   3  11   3      134.72      119.67      8.47 o 
   4  11   3       24.29       16.43      4.23 o 
   5  11   3       24.72       36.60      5.98 o 
  -5  12   3        0.16        1.16      3.32 o 
  -4  12   3       21.96       12.28      4.56 o 
  -3  12   3       15.10       12.20      4.23 o 
  -2  12   3       46.83       52.12      6.31 o 
  -1  12   3      509.99      535.46     17.35 o 
   0  12   3      112.06      117.02      8.30 o 
   1  12   3      169.70      154.28      8.96 o 
   2  12   3        0.09        0.70      1.50 o 
   3  12   3      147.49      137.60      9.63 o 
   4  12   3      118.50      105.90      9.05 o 
   5  12   3        3.47        2.66      3.15 o 
  -4  13   3       26.70       27.72      5.89 o 
  -3  13   3       14.24       17.43      4.98 o 
  -2  13   3        0.31        1.83      2.99 o 
  -1  13   3       58.21       56.35      6.97 o 
   0  13   3       31.80       34.11      5.39 o 
   1  13   3       31.30       32.37      5.06 o 
   2  13   3        1.02        0.00      2.41 o 
   3  13   3        0.35        0.00      2.57 o 
   4  13   3        8.71        6.56      3.65 o 
  -3  14   3       12.64       13.36      5.15 o 
  -2  14   3        7.71        7.22      4.07 o 
  -1  14   3        6.83        4.48      3.57 o 
   0  14   3       38.63       39.84      6.06 o 
   1  14   3        0.97        0.00      1.79 o 
   2  14   3        4.14        3.07      2.99 o 
   3  14   3       17.60       12.61      4.32 o 
   0  15   3       97.69       97.02      9.13 o 
  -2 -12   4       79.72       74.11      8.38 o 
  -1 -12   4       22.32       24.90      5.73 o 
   0 -12   4       19.56       17.18      4.73 o 
   1 -12   4       61.27       60.34      7.30 o 
   2 -12   4       89.70       85.15      8.55 o 
   3 -12   4       40.95       43.99      6.81 o 
  -3 -11   4        5.52        7.80      3.90 o 
  -2 -11   4        2.13        0.00      2.66 o 
  -1 -11   4       33.67       29.71      5.56 o 
   0 -11   4       85.44       65.23      7.39 o 
   1 -11   4       12.71       10.79      4.32 o 
   2 -11   4        1.33        0.75      3.32 o 
   3 -11   4       33.58       37.10      6.06 o 
   4 -11   4       19.87       16.76      4.90 o 
  -4 -10   4       53.98       65.31      7.55 o 
  -3 -10   4       50.71       41.91      6.14 o 
  -2 -10   4      115.01      107.97      8.55 o 
  -1 -10   4      122.43      124.74      8.96 o 
   0 -10   4       94.33       97.60      8.13 o 
   1 -10   4      349.19      348.23     14.36 o 
   2 -10   4      437.84      469.90     16.85 o 
   3 -10   4      366.26      366.58     15.35 o 
   4 -10   4      139.71      133.95     10.13 o 
   5 -10   4      185.00      188.89     12.12 o 
  -4  -9   4       30.99       25.40      5.15 o 
  -3  -9   4        2.42        1.99      2.57 o 
  -2  -9   4      105.17      122.91      8.63 o 
  -1  -9   4        7.37        9.13      3.40 o 
   0  -9   4       14.79       16.27      3.82 o 
   1  -9   4       24.83       22.57      4.40 o 
   2  -9   4       30.66       25.48      4.56 o 
   3  -9   4       20.31       15.44      3.98 o 
   4  -9   4       57.14       68.80      7.22 o 
   5  -9   4       14.62       18.76      4.98 o 
   6  -9   4       20.22       27.39      5.89 o 
  -5  -8   4       91.80       93.70      8.22 o 
  -4  -8   4      108.13      101.91      8.22 o 
  -3  -8   4        2.56        2.32      2.41 o 
  -2  -8   4        3.44        4.61      2.90 o 
  -1  -8   4       19.89       29.55      4.48 o 
   0  -8   4      127.27      136.44      8.22 o 
   1  -8   4        4.77        4.23      2.41 o 
   2  -8   4      186.78      193.87      9.96 o 
   3  -8   4       49.08       56.85      6.06 o 
   4  -8   4       10.98       12.20      3.65 o 
   5  -8   4        7.64        7.88      3.73 o 
   6  -8   4      171.65      175.36     11.12 o 
  -6  -7   4        1.04        1.00      2.99 o 
  -5  -7   4        0.86        0.50      2.41 o 
  -4  -7   4       34.83       35.27      5.15 o 
  -3  -7   4       69.44       66.36      3.99 o 
  -2  -7   4        9.38        8.20      2.49 o 
  -1  -7   4      340.84      305.16     11.54 o 
   0  -7   4      409.37      356.78     12.20 o 
   1  -7   4      322.81      281.51     10.79 o 
   2  -7   4      409.03      396.70     13.03 o 
   3  -7   4      815.59      839.05     19.50 o 
   4  -7   4        0.00        1.58      2.41 o 
   5  -7   4       30.26       41.25      5.56 o 
   6  -7   4       15.45       15.18      3.02 o 
   7  -7   4       12.19       10.75      3.10 o 
  -6  -6   4       13.55       12.95      4.32 o 
  -5  -6   4      123.69      124.24      8.80 o 
  -4  -6   4      337.83      331.47     13.03 o 
  -3  -6   4      150.01      158.40      5.62 o 
  -2  -6   4       93.77       87.52      4.01 o 
  -1  -6   4     1761.80     1781.67     25.73 o 
   0  -6   4      667.58      609.49     14.86 o 
   1  -6   4        6.05        2.49      1.66 o 
   2  -6   4        4.65        1.79      1.04 o 
   3  -6   4        9.83        6.16      1.58 o 
   4  -6   4       66.54       82.11      4.27 o 
   5  -6   4      212.92      233.59      7.53 o 
   6  -6   4        5.89        5.13      3.44 o 
   7  -6   4       30.95       34.51      4.13 o 
  -6  -5   4       28.40       28.72      5.15 o 
  -5  -5   4       91.82       93.78      7.55 o 
  -4  -5   4        0.78        2.11      1.65 o 
  -3  -5   4      421.01      404.59      8.88 o 
  -2  -5   4      178.19      152.16      4.45 o 
  -1  -5   4      170.04      179.72      5.73 o 
   0  -5   4      623.23      679.37     36.68 o 
   1  -5   4      289.28      305.87     13.11 o 
   2  -5   4       32.70       32.55      3.32 o 
   3  -5   4       87.67       88.25      4.65 o 
   4  -5   4        4.50        3.06      1.58 o 
   5  -5   4       44.59       43.03      3.46 o 
   6  -5   4       25.93       25.91      5.23 o 
   7  -5   4       38.60       44.44      4.40 o 
  -7  -4   4       37.84       44.93      4.66 o 
  -6  -4   4        1.96        0.00      1.73 o 
  -5  -4   4       50.43       50.56      4.07 o 
  -4  -4   4      704.57      714.16     11.37 o 
  -3  -4   4     1303.44     1316.50     13.44 o 
  -2  -4   4     2410.01     2319.16     24.05 o 
  -1  -4   4     6331.49     5701.15    115.77 o 
   0  -4   4    12907.81    12252.35    336.49 o 
   1  -4   4     1721.48     1545.17    122.08 o 
   2  -4   4     2229.30     2417.73    156.19 o 
   3  -4   4      563.76      513.11     23.69 o 
   4  -4   4     1037.94     1065.19     40.29 o 
   5  -4   4        2.25        1.45      1.45 o 
   6  -4   4       68.47       64.17      5.89 o 
   7  -4   4      143.29      159.93     10.71 o 
   8  -4   4       30.99       33.03      6.22 o 
  -7  -3   4       32.37       28.05      5.56 o 
  -6  -3   4       36.39       41.03      3.92 o 
  -5  -3   4      125.75      136.57     11.49 o 
  -4  -3   4       23.35       27.78      2.16 o 
  -3  -3   4       15.27       12.80      1.48 o 
  -2  -3   4      395.86      462.17     11.21 o 
  -1  -3   4      505.31      460.47     12.61 o 
   0  -3   4      951.12     1114.82     83.20 o 
   1  -3   4       61.30       39.41      3.32 o 
   2  -3   4     5628.12     5824.55    358.86 o 
   3  -3   4       12.65       11.38      2.28 o 
   4  -3   4      360.21      360.22     16.97 o 
   5  -3   4       74.85       59.08      6.27 o 
   6  -3   4       41.52       19.87     24.98 o 
   7  -3   4       46.43       46.89      6.47 o 
   8  -3   4       11.96       10.71      4.65 o 
  -7  -2   4       11.52       12.86      4.48 o 
  -6  -2   4       31.58       21.88      3.10 o 
  -5  -2   4       47.74       47.95      3.72 o 
  -4  -2   4      130.37      138.91      4.02 o 
  -3  -2   4     2096.00     1998.30     26.27 o 
  -2  -2   4     1407.94     1425.89     49.94 o 
  -1  -2   4     1633.72     1569.43     36.75 o 
   0  -2   4     1860.90     2062.55    113.95 o 
   1  -2   4     2256.25     2242.73    164.61 o 
   2  -2   4      811.87      843.93     41.25 o 
   3  -2   4     1697.79     1731.38     20.66 o 
   4  -2   4     2667.17     2127.43    498.62 o 
   5  -2   4      767.84      751.25     30.91 o 
   6  -2   4      505.65      455.78     22.41 o 
   7  -2   4      651.67      622.94     19.50 o 
   8  -2   4      197.97      229.80     13.36 o 
  -7  -1   4       40.30       38.92      6.14 o 
  -6  -1   4       48.49       57.43      6.39 o 
  -5  -1   4       20.84       17.07      2.82 o 
  -4  -1   4      101.30       99.91      7.68 o 
  -3  -1   4     2339.18     2334.84     68.22 o 
  -2  -1   4      792.31      732.04     15.09 o 
  -1  -1   4        2.32        2.28      0.45 o 
   0  -1   4      101.92      144.32      8.34 o 
   1  -1   4       13.41       13.12      1.11 o 
   2  -1   4     1168.14     1150.78     65.81 o 
   3  -1   4      356.75      367.71      8.42 o 
   4  -1   4      266.03      290.10     14.44 o 
   5  -1   4       34.68       36.28      3.61 o 
   6  -1   4       10.12        8.38      3.24 o 
   7  -1   4       33.16       25.89      5.31 o 
   8  -1   4       10.61        6.89      3.98 o 
  -7   0   4       35.27       39.17      6.31 o 
  -6   0   4      247.97      252.54     12.20 o 
  -5   0   4      173.38      174.95      9.38 o 
  -4   0   4      184.30      185.80     14.36 o 
  -3   0   4     2734.70     2816.21    112.00 o 
  -2   0   4      230.22      246.95      9.67 o 
  -1   0   4      999.18     1023.70      9.33 o 
   0   0   4       22.59       24.43      1.95 o 
   1   0   4        2.81       16.34      7.76 o 
   2   0   4       74.03       67.08      2.49 o 
   3   0   4       96.63       86.14      5.89 o 
   4   0   4     1962.65     1749.65     64.73 o 
   5   0   4     1074.51     1095.49     20.75 o 
   6   0   4      381.71      355.45     13.28 o 
   7   0   4      456.67      455.79     16.76 o 
   8   0   4      168.46      190.96     12.20 o 
  -7   1   4       54.07       50.54      6.89 o 
  -6   1   4        0.21        0.00      2.57 o 
  -5   1   4       51.10       49.71      5.39 o 
  -4   1   4      163.96      167.23      8.22 o 
  -3   1   4      924.15      989.50     18.51 o 
  -2   1   4     2034.03     2129.69     65.73 o 
  -1   1   4     1268.73     1352.68     10.65 o 
   0   1   4     2053.48     2136.84      9.39 o 
   1   1   4      365.13      402.99      3.77 o 
   2   1   4      141.69      130.88      4.66 o 
   3   1   4        0.40       27.95     23.10 o 
   4   1   4      168.93      152.58      4.99 o 
   5   1   4      359.62      351.39     11.87 o 
   6   1   4        0.04        0.00      2.07 o 
   7   1   4       27.83       22.66      4.98 o 
   8   1   4        1.26        0.00      3.24 o 
  -7   2   4      184.45      180.92     11.78 o 
  -6   2   4      721.72      737.47     20.66 o 
  -5   2   4      840.91      805.85     19.50 o 
  -4   2   4     1620.27     1496.51     23.65 o 
  -3   2   4     2456.89     2448.18     26.89 o 
  -2   2   4     1894.04     1830.80     20.42 o 
  -1   2   4        4.62        4.50      1.87 o 
   0   2   4       76.16       88.57      4.61 o 
   1   2   4     4576.50     4685.78     75.95 o 
   2   2   4      503.49      547.30      8.30 o 
   3   2   4     1703.61     1734.48     22.28 o 
   4   2   4      876.42      819.64     15.64 o 
   5   2   4     1259.42     1272.44     16.52 o 
   6   2   4       46.80       47.31      5.48 o 
   7   2   4      170.66      159.59     10.04 o 
   8   2   4       26.67       30.21      5.89 o 
  -7   3   4       39.02       38.34      6.39 o 
  -6   3   4        2.61        6.81      3.82 o 
  -5   3   4       74.71       85.40      7.14 o 
  -4   3   4      174.53      156.44      8.13 o 
  -3   3   4      268.31      289.97      9.54 o 
  -2   3   4      273.83      249.64      7.72 o 
  -1   3   4      813.74      847.35     12.20 o 
   0   3   4      198.32      195.78      5.31 o 
   1   3   4        0.10        3.88      1.16 o 
   2   3   4      441.36      465.61      8.59 o 
   3   3   4       60.60       61.96      4.32 o 
   4   3   4     1568.27     1608.58     29.88 o 
   5   3   4       28.91       28.97      2.87 o 
   6   3   4      153.87      153.27      6.48 o 
   7   3   4       86.75       72.62      7.39 o 
   8   3   4       30.70       18.26      5.39 o 
  -7   4   4       28.07       35.02      5.98 o 
  -6   4   4      577.32      573.97     18.51 o 
  -5   4   4      689.59      720.95     18.67 o 
  -4   4   4      961.41      945.94     19.17 o 
  -3   4   4      549.96      543.60     13.03 o 
  -2   4   4      713.52      645.59     12.37 o 
  -1   4   4      962.04      943.12     13.11 o 
   0   4   4     1377.24     1463.89     14.77 o 
   1   4   4     3101.32     2978.09     48.88 o 
   2   4   4     2709.34     2720.58     33.72 o 
   3   4   4      964.48     1058.12     29.71 o 
   4   4   4      990.99      999.36     12.69 o 
   5   4   4     1298.34     1312.92     16.24 o 
   6   4   4        3.15        2.04      2.49 o 
   7   4   4        2.54        5.21      2.37 o 
   8   4   4       50.40       45.31      6.81 o 
  -7   5   4       12.06        9.30      4.15 o 
  -6   5   4       20.82       19.67      4.81 o 
  -5   5   4      195.83      203.75     10.37 o 
  -4   5   4      240.96      250.64     10.21 o 
  -3   5   4       15.70       13.69      2.66 o 
  -2   5   4      726.40      812.16     14.11 o 
  -1   5   4       10.92        5.81      1.41 o 
   0   5   4      724.95      798.80     10.95 o 
   1   5   4     1186.91     1275.73     48.60 o 
   2   5   4      122.09      139.17      2.73 o 
   3   5   4       19.11       23.15      1.92 o 
   4   5   4       74.13       82.46      3.95 o 
   5   5   4      265.87      265.01     12.57 o 
   6   5   4       13.67       13.41      2.55 o 
   7   5   4       67.30       74.07      5.13 o 
   8   5   4       17.55       13.40      3.33 o 
  -7   6   4        9.81       10.04      4.40 o 
  -6   6   4       49.07       55.36      6.72 o 
  -5   6   4      239.18      265.16     11.78 o 
  -4   6   4        3.46        4.90      2.24 o 
  -3   6   4       38.09       33.36      3.82 o 
  -2   6   4      858.92      822.12     14.36 o 
  -1   6   4      504.90      514.47      9.96 o 
   0   6   4      380.71      369.19     27.43 o 
   1   6   4     4526.38     4702.90    209.52 o 
   2   6   4     2581.69     2328.67     54.95 o 
   3   6   4     1363.65     1479.07     22.34 o 
   4   6   4      126.19      112.87      6.89 o 
   5   6   4      630.42      657.32     24.90 o 
   6   6   4       10.01       11.47      2.40 o 
   7   6   4       61.11       54.92      4.61 o 
  -7   7   4        7.55        7.80      3.98 o 
  -6   7   4       35.08       46.72      6.31 o 
  -5   7   4       62.58       76.35      6.89 o 
  -4   7   4       66.31       66.23      5.56 o 
  -3   7   4      201.98      199.35      8.30 o 
  -2   7   4      148.69      175.86      6.89 o 
  -1   7   4       10.70       16.36      1.69 o 
   0   7   4       15.24       17.10      1.58 o 
   1   7   4       27.71       40.96      5.27 o 
   2   7   4     1115.36     1188.09     33.86 o 
   3   7   4      155.37      192.06      4.00 o 
   4   7   4       11.00       13.36      1.99 o 
   5   7   4        1.71        0.13      0.90 o 
   6   7   4       27.36       27.25      3.33 o 
   7   7   4       11.69       13.09      2.94 o 
  -6   8   4       44.96       44.07      6.06 o 
  -5   8   4      118.92      105.65      7.97 o 
  -4   8   4       11.71       12.70      3.24 o 
  -3   8   4        3.52        3.65      2.16 o 
  -2   8   4      685.44      654.23     27.72 o 
  -1   8   4     1024.34      961.52     16.97 o 
   0   8   4      417.69      428.36     22.24 o 
   1   8   4     1253.97     1337.44     78.76 o 
   2   8   4     1808.96     1802.13     95.02 o 
   3   8   4      952.34      957.98     45.73 o 
   4   8   4      106.55       95.44      6.97 o 
   5   8   4      245.47      238.35     11.54 o 
   6   8   4       64.71       71.37      7.22 o 
   7   8   4        0.61        1.58      3.32 o 
  -6   9   4        0.04        1.16      3.15 o 
  -5   9   4        4.45        7.47      3.49 o 
  -4   9   4       10.49        8.38      2.99 o 
  -3   9   4      132.34      140.60      5.54 o 
  -2   9   4        5.51        7.79      1.79 o 
  -1   9   4       25.57       24.90      3.73 o 
   0   9   4       22.07       17.35      2.90 o 
   1   9   4      167.62      167.15      7.30 o 
   2   9   4       12.36       15.70      2.04 o 
   3   9   4       89.72       92.62      6.97 o 
   4   9   4      542.51      551.40     16.93 o 
   5   9   4       32.03       27.30      4.81 o 
   6   9   4        0.11        2.41      3.32 o 
  -6  10   4       10.92       13.86      4.73 o 
  -5  10   4       46.47       38.43      6.22 o 
  -4  10   4      101.62      107.72      8.55 o 
  -3  10   4       50.19       53.53      5.81 o 
  -2  10   4      324.64      334.62     12.78 o 
  -1  10   4      788.76      802.86     18.51 o 
   0  10   4      547.07      526.67     14.27 o 
   1  10   4      277.37      276.70      9.96 o 
   2  10   4      771.80      724.23     18.18 o 
   3  10   4      420.37      415.04     14.77 o 
   4  10   4       53.91       55.69      6.39 o 
   5  10   4       56.65       58.92      6.72 o 
   6  10   4      247.16      263.58     13.86 o 
  -5  11   4        8.55       20.08      5.06 o 
  -4  11   4        0.06        0.00      2.49 o 
  -3  11   4        0.28        1.91      2.74 o 
  -2  11   4        2.18        2.90      2.74 o 
  -1  11   4      284.35      287.65     12.12 o 
   0  11   4       28.19       21.08      4.07 o 
   1  11   4        7.66        9.63      2.82 o 
   2  11   4        0.06        0.00      1.25 o 
   3  11   4        1.09        0.00      2.07 o 
   4  11   4      127.49      130.88      9.30 o 
   5  11   4      169.63      159.43     10.71 o 
  -4  12   4       47.91       40.25      6.47 o 
  -3  12   4       29.92       33.03      5.73 o 
  -2  12   4       15.26       15.35      4.23 o 
  -1  12   4      177.38      190.55     10.62 o 
   0  12   4      120.67      135.11      8.71 o 
   1  12   4        3.76        4.73      2.66 o 
   2  12   4       31.53       25.73      4.65 o 
   3  12   4       47.43       43.24      5.89 o 
   4  12   4       32.30       25.98      5.15 o 
   5  12   4        1.62        0.00      2.74 o 
  -4  13   4        0.83        0.00      2.82 o 
  -3  13   4        2.63        0.00      2.90 o 
  -2  13   4        2.27        2.66      3.07 o 
  -1  13   4       54.89       52.53      6.22 o 
   0  13   4       72.14       67.22      6.89 o 
   1  13   4       29.11       28.00      4.44 o 
   2  13   4        4.76        4.48      2.99 o 
   3  13   4      143.66      139.68     10.04 o 
   4  13   4        3.87        7.14      3.73 o 
  -3  14   4       68.82       72.95      8.71 o 
  -2  14   4       10.89       10.29      4.48 o 
  -1  14   4       22.41       31.04      5.64 o 
   0  14   4       15.90       15.77      4.40 o 
   1  14   4        0.33        1.72      1.89 o 
   2  14   4        6.26        4.40      3.57 o 
   3  14   4        1.14        0.66      3.07 o 
  -1  15   4       42.52       52.37      7.14 o 
   0  15   4        1.84        4.56      3.49 o 
   1  15   4        6.88       10.21      4.23 o 
  -1 -12   5       11.18       25.15      5.73 o 
   0 -12   5        1.60        1.83      3.32 o 
   1 -12   5        0.19        0.50      2.90 o 
   2 -12   5       23.81       29.96      5.98 o 
  -2 -11   5       15.92       20.08      5.15 o 
  -1 -11   5       40.85       42.08      6.47 o 
   0 -11   5       40.45       38.92      6.14 o 
   1 -11   5        9.72       11.78      4.40 o 
   2 -11   5      176.35      164.32     11.37 o 
   3 -11   5       64.33       62.49      7.47 o 
   4 -11   5       20.89       14.03      5.06 o 
  -3 -10   5      125.02      131.63     10.04 o 
  -2 -10   5        5.13        3.90      3.15 o 
  -1 -10   5        4.92        1.58      2.90 o 
   0 -10   5        4.15        0.08      2.74 o 
   1 -10   5       44.87       43.40      5.98 o 
   2 -10   5       18.24       25.81      5.48 o 
   3 -10   5        1.43        2.32      3.24 o 
   4 -10   5       30.52       35.27      6.14 o 
   5 -10   5        5.12        0.58      3.32 o 
  -4  -9   5       72.02       83.24      8.05 o 
  -3  -9   5        3.82        1.49      2.90 o 
  -2  -9   5      240.92      226.57     12.03 o 
  -1  -9   5      157.00      161.75     10.04 o 
   0  -9   5      160.43      168.72     10.13 o 
   1  -9   5      148.31      147.06      9.46 o 
   2  -9   5      398.48      388.82     15.10 o 
   3  -9   5      318.03      316.86     13.78 o 
   4  -9   5       73.56       68.63      7.39 o 
   5  -9   5       98.15      120.59      9.71 o 
  -5  -8   5        0.00        0.00      2.90 o 
  -4  -8   5        0.80        0.00      2.49 o 
  -3  -8   5       29.85       34.77      5.23 o 
  -2  -8   5       19.42       14.19      3.73 o 
  -1  -8   5       68.19       65.23      6.39 o 
   0  -8   5      174.84      156.94      9.13 o 
   1  -8   5        4.70        2.66      2.24 o 
   2  -8   5        4.40        5.89      2.82 o 
   3  -8   5       26.88       22.32      4.23 o 
   4  -8   5       31.11       43.99      5.81 o 
   5  -8   5       81.30       86.89      7.97 o 
   6  -8   5        0.87        0.00      2.82 o 
  -5  -7   5       42.50       42.49      6.14 o 
  -4  -7   5       60.71       69.80      6.97 o 
  -3  -7   5      181.02      178.02      9.96 o 
  -2  -7   5      138.24      218.27     10.46 o 
  -1  -7   5      891.31      845.36     19.75 o 
   0  -7   5      252.18      248.98     10.71 o 
   1  -7   5       78.43       78.68      6.22 o 
   2  -7   5      180.34      183.91      9.30 o 
   3  -7   5       37.50       39.26      4.81 o 
   4  -7   5       16.77       21.33      4.07 o 
   5  -7   5      159.04      149.97      9.54 o 
   6  -7   5       51.49       72.62      7.47 o 
   7  -7   5       27.83       28.55      5.81 o 
  -6  -6   5        9.06        9.71      4.07 o 
  -5  -6   5        8.23        5.64      3.49 o 
  -4  -6   5        1.52        0.83      2.49 o 
  -3  -6   5       60.01       64.40      6.14 o 
  -2  -6   5       34.78       37.81      2.99 o 
  -1  -6   5      283.14      281.26     10.87 o 
   0  -6   5      355.40      325.49     11.37 o 
   1  -6   5       16.43       16.27      3.07 o 
   2  -6   5       16.28       12.28      2.99 o 
   3  -6   5      390.00      378.35     35.52 o 
   4  -6   5       19.80       16.86      2.40 o 
   5  -6   5        6.29        4.01      1.89 o 
   6  -6   5        6.16        7.61      2.42 o 
   7  -6   5      261.27      280.18     14.03 o 
  -6  -5   5       13.40       12.37      4.23 o 
  -5  -5   5       19.51       16.52      4.15 o 
  -4  -5   5       87.48       70.79      6.39 o 
  -3  -5   5      910.32      858.65     12.40 o 
  -2  -5   5       62.69       51.71      2.43 o 
  -1  -5   5     1005.80     1018.77     57.02 o 
   0  -5   5     3319.88     3285.16    236.90 o 
   1  -5   5      612.78      622.96     40.17 o 
   2  -5   5       54.69       43.42      2.69 o 
   3  -5   5      421.07      433.31     12.24 o 
   4  -5   5        2.38        1.47      1.29 o 
   5  -5   5       36.99       42.07      3.58 o 
   6  -5   5        3.58        2.93      1.95 o 
   7  -5   5       47.16       50.21      6.81 o 
  -6  -4   5       40.53       41.89      4.21 o 
  -5  -4   5      152.24      161.91     11.66 o 
  -4  -4   5      128.34       57.46     60.29 o 
  -3  -4   5        5.96       10.82      4.03 o 
  -2  -4   5        4.91        4.14      0.97 o 
  -1  -4   5      978.83      923.29     17.35 o 
   0  -4   5      840.54      955.91     78.76 o 
   1  -4   5      392.08      410.30     25.85 o 
   2  -4   5      563.41      529.55     42.57 o 
   3  -4   5       14.03       13.02      1.76 o 
   4  -4   5       24.02       19.02      3.28 o 
   5  -4   5        1.36        0.66      1.40 o 
   6  -4   5       25.68       26.08      3.10 o 
   7  -4   5      160.03      175.53     11.20 o 
  -7  -3   5       64.27       69.46      7.72 o 
  -6  -3   5       12.12       16.37      3.01 o 
  -5  -3   5       28.14       32.22      4.56 o 
  -4  -3   5      624.16      624.89     18.34 o 
  -3  -3   5      657.73      586.15     60.16 o 
  -2  -3   5      709.71      697.96     10.68 o 
  -1  -3   5      783.83      741.52     30.09 o 
   0  -3   5     4296.14     4260.98    235.32 o 
   1  -3   5     4158.47     4170.40    205.49 o 
   2  -3   5     1261.30     1291.36     71.04 o 
   3  -3   5     2105.87     2045.73     99.09 o 
   4  -3   5     2518.87     2422.57     58.55 o 
   5  -3   5      434.64      412.64     13.28 o 
   6  -3   5      849.32      791.93     13.34 o 
   7  -3   5      203.72      210.97     12.03 o 
   8  -3   5      133.78      134.45     10.79 o 
  -7  -2   5        2.50        2.49      3.57 o 
  -6  -2   5       94.92       82.70      5.73 o 
  -5  -2   5        5.64        6.18      2.14 o 
  -4  -2   5      431.02      418.65     17.64 o 
  -3  -2   5      368.48      359.70      9.95 o 
  -2  -2   5        8.04        9.40      1.07 o 
  -1  -2   5      112.34      117.99      5.66 o 
   0  -2   5      563.95      612.92     42.62 o 
   1  -2   5     1269.91     1240.17     65.44 o 
   2  -2   5     4766.17     4774.67    292.46 o 
   3  -2   5     1608.20     1617.18     20.58 o 
   4  -2   5      329.03      331.70     13.49 o 
   5  -2   5       52.78       54.08      3.46 o 
   6  -2   5      104.05      109.22      8.13 o 
   7  -2   5        1.90        0.58      3.49 o 
   8  -2   5        0.33        1.49      3.65 o 
  -7  -1   5        0.56        0.00      3.07 o 
  -6  -1   5      139.78      163.16     10.21 o 
  -5  -1   5       17.37       18.50      2.82 o 
  -4  -1   5      397.34      379.83      8.83 o 
  -3  -1   5      724.88      765.16     30.54 o 
  -2  -1   5      200.65      195.21      3.39 o 
  -1  -1   5     1233.11     1297.59     34.35 o 
   0  -1   5      625.56      664.48     29.96 o 
   1  -1   5     1982.78     1977.75     94.53 o 
   2  -1   5     1006.69     1083.77     81.37 o 
   3  -1   5       72.62       59.23      2.69 o 
   4  -1   5     4541.29     4369.54     73.53 o 
   5  -1   5     1488.44     1507.01     27.39 o 
   6  -1   5      964.18      978.47     22.24 o 
   7  -1   5      400.29      402.76     15.93 o 
   8  -1   5      256.24      263.00     14.27 o 
  -7   0   5        4.79        4.48      3.49 o 
  -6   0   5        2.03        1.58      2.66 o 
  -5   0   5      526.65      510.57     15.85 o 
  -4   0   5        0.18        1.50      1.87 o 
  -3   0   5     2119.40     2186.93     79.05 o 
  -2   0   5      546.47      537.71     24.11 o 
  -1   0   5      344.08      407.45      6.42 o 
   0   0   5      449.18      492.26      6.85 o 
   1   0   5      373.25      319.05     68.92 o 
   2   0   5       12.72       10.21      1.74 o 
   3   0   5      149.26      185.75     13.86 o 
   4   0   5      380.92      341.54     17.26 o 
   5   0   5      174.22      160.73      7.05 o 
   6   0   5       50.94       49.05      5.89 o 
   7   0   5        7.68        9.05      4.15 o 
   8   0   5        7.60        8.71      4.48 o 
  -7   1   5       25.12       23.07      5.23 o 
  -6   1   5      297.21      303.09     13.69 o 
  -5   1   5      454.79      459.36     15.19 o 
  -4   1   5      160.71      146.15      7.97 o 
  -3   1   5     1065.83     1053.73     47.35 o 
  -2   1   5     1356.36     1381.79     95.98 o 
  -1   1   5      118.42      135.48      3.76 o 
   0   1   5      366.45      400.50      3.57 o 
   1   1   5      153.07      170.64      6.15 o 
   2   1   5       37.76       39.97      1.38 o 
   3   1   5      150.37      151.05      5.73 o 
   4   1   5      818.52      764.04     12.03 o 
   5   1   5     1136.20     1156.91     21.58 o 
   6   1   5       23.83       28.30      4.56 o 
   7   1   5      195.70      183.16     10.87 o 
   8   1   5       99.28       89.71      8.71 o 
  -7   2   5        4.35        8.13      4.32 o 
  -6   2   5        1.53        1.99      3.32 o 
  -5   2   5        0.02        2.32      2.49 o 
  -4   2   5      406.82      424.67     13.20 o 
  -3   2   5      330.15      343.42     10.62 o 
  -2   2   5      190.35      217.71     12.91 o 
  -1   2   5     1306.46     1346.82     11.53 o 
   0   2   5        7.93       11.60      2.39 o 
   1   2   5      379.51      437.81      4.07 o 
   2   2   5      389.58      356.99      5.37 o 
   3   2   5     1170.57     1208.47     25.97 o 
   4   2   5     1472.74     1375.67     21.12 o 
   5   2   5      759.23      770.91     21.87 o 
   6   2   5       81.98       70.29      6.47 o 
   7   2   5        2.45        0.00      2.74 o 
   8   2   5        1.75        0.00      3.07 o 
  -7   3   5       79.70       94.78      9.13 o 
  -6   3   5      758.50      748.09     21.41 o 
  -5   3   5      899.00      869.09     20.83 o 
  -4   3   5      872.62      857.72     18.76 o 
  -3   3   5     1880.48     1682.49     23.40 o 
  -2   3   5     3859.72     3553.96     30.46 o 
  -1   3   5      608.45      552.39     10.71 o 
   0   3   5     1095.44     1204.54     14.61 o 
   1   3   5     3132.36     3123.21     52.70 o 
   2   3   5      201.62      165.01      7.84 o 
   3   3   5     1412.41     1497.60     13.85 o 
   4   3   5     1064.47     1101.98     13.40 o 
   5   3   5      831.18      833.06     30.04 o 
   6   3   5       10.65        8.62      2.26 o 
   7   3   5        0.78        1.91      2.90 o 
   8   3   5       26.72       16.27      5.06 o 
  -7   4   5        1.39        1.00      2.90 o 
  -6   4   5       24.18       19.01      4.65 o 
  -5   4   5       42.62       33.61      5.15 o 
  -4   4   5      359.33      402.84     13.11 o 
  -3   4   5      628.10      615.88     14.44 o 
  -2   4   5      577.27      600.28     12.70 o 
  -1   4   5     3710.24     3996.81     29.46 o 
   0   4   5     1016.24     1156.33     14.44 o 
   1   4   5      100.16      110.72      3.26 o 
   2   4   5      399.01      468.01     22.37 o 
   3   4   5        2.41        2.90      1.16 o 
   4   4   5      284.72      296.53      7.13 o 
   5   4   5        0.14        1.79      1.55 o 
   6   4   5       12.95       15.56      2.72 o 
   7   4   5      297.50      277.97      9.36 o 
   8   4   5       83.03       66.31      7.55 o 
  -7   5   5        5.23       10.54      4.56 o 
  -6   5   5      218.65      223.83     12.03 o 
  -5   5   5       41.07       42.41      5.48 o 
  -4   5   5      294.81      295.78     11.37 o 
  -3   5   5      355.52      364.67     11.29 o 
  -2   5   5     2358.86     2359.88     25.31 o 
  -1   5   5      704.50      672.48     12.20 o 
   0   5   5     1363.39     1542.07     16.93 o 
   1   5   5     5217.89     5063.25    108.39 o 
   2   5   5     7480.08     6801.83    165.42 o 
   3   5   5     1170.09     1168.43      9.16 o 
   4   5   5      878.99      894.51     12.36 o 
   5   5   5      456.84      457.07     14.73 o 
   6   5   5       77.62       90.83      5.13 o 
   7   5   5        0.79        0.87      2.03 o 
   8   5   5        0.64        2.20      2.48 o 
  -7   6   5       29.77       33.94      6.22 o 
  -6   6   5       99.65       85.07      8.05 o 
  -5   6   5       71.32       68.05      6.47 o 
  -4   6   5       28.42       31.37      4.32 o 
  -3   6   5        0.20        0.17      1.49 o 
  -2   6   5      164.16      175.28      7.22 o 
  -1   6   5       85.15       85.90      4.65 o 
   0   6   5     1223.31     1400.90     16.27 o 
   1   6   5      278.54      303.93     14.91 o 
   2   6   5      656.84      672.30     13.35 o 
   3   6   5        4.49        1.70      4.15 o 
   4   6   5      220.40      221.32      6.64 o 
   5   6   5       10.36       11.02      2.23 o 
   6   6   5        1.02        0.05      1.55 o 
   7   6   5       73.47       73.29      5.19 o 
  -6   7   5        3.64        2.57      3.24 o 
  -5   7   5       24.20       18.67      4.40 o 
  -4   7   5       36.67       34.61      4.56 o 
  -3   7   5       22.33       22.41      3.49 o 
  -2   7   5       44.52       41.50      3.90 o 
  -1   7   5      730.32      710.00     12.70 o 
   0   7   5      549.38      528.16     31.79 o 
   1   7   5      346.59      337.86     19.85 o 
   2   7   5     3710.41     3566.66    141.10 o 
   3   7   5      387.84      398.32     11.20 o 
   4   7   5       31.62       28.89      2.95 o 
   5   7   5      586.32      606.20     11.61 o 
   6   7   5      150.69      154.83      6.66 o 
   7   7   5       74.12       64.01      5.09 o 
  -6   8   5        5.78        3.98      3.65 o 
  -5   8   5      130.52      127.39      8.96 o 
  -4   8   5        9.04        9.54      3.07 o 
  -3   8   5        2.77        0.50      1.66 o 
  -2   8   5       51.41       56.27      4.56 o 
  -1   8   5      491.90      471.35      8.08 o 
   0   8   5       86.16      111.90      5.27 o 
   1   8   5        2.80        1.43      0.76 o 
   2   8   5      287.66      288.64     10.95 o 
   3   8   5       98.78      114.11      5.73 o 
   4   8   5      491.09      497.10     16.68 o 
   5   8   5       41.07       42.14      3.63 o 
   6   8   5       15.04        8.38      3.73 o 
   7   8   5       19.69        9.30      4.32 o 
  -6   9   5        3.77        5.31      3.82 o 
  -5   9   5      118.10      104.32      8.22 o 
  -4   9   5       58.33       58.43      5.98 o 
  -3   9   5        1.18        1.74      2.07 o 
  -2   9   5      362.18      324.10      7.69 o 
  -1   9   5      792.11      780.17     15.64 o 
   0   9   5      396.03      355.70     10.87 o 
   1   9   5      441.55      419.28     11.04 o 
   2   9   5      217.16      190.27      5.62 o 
   3   9   5      488.53      493.72     15.19 o 
   4   9   5       95.42       91.87      7.39 o 
   5   9   5      269.53      242.42     12.03 o 
   6   9   5      190.00      210.05     12.20 o 
   7   9   5      126.60      122.50     10.37 o 
  -4  10   5       10.80        7.80      3.49 o 
  -3  10   5      146.30      137.27      8.96 o 
  -2  10   5       51.41       55.77      5.64 o 
  -1  10   5      280.92      267.40     10.79 o 
   0  10   5       16.47       14.61      3.15 o 
   1  10   5        1.80        2.24      1.74 o 
   2  10   5       19.07       18.78      2.31 o 
   3  10   5        3.19        4.23      2.57 o 
   4  10   5      186.35      189.06     10.54 o 
   5  10   5      138.16      134.53      9.79 o 
   6  10   5        0.00        0.00      3.07 o 
  -5  11   5       52.94       56.52      7.30 o 
  -4  11   5      123.63      134.45      9.88 o 
  -3  11   5       94.39       90.30      7.72 o 
  -2  11   5      182.72      164.66      9.71 o 
  -1  11   5      729.13      704.19     18.09 o 
   0  11   5      379.85      381.85     12.95 o 
   1  11   5       93.52       96.02      6.56 o 
   2  11   5       95.23      103.49      7.80 o 
   3  11   5      157.25      158.10      9.79 o 
   4  11   5      245.64      250.80     12.70 o 
   5  11   5       20.65       24.48      5.15 o 
   6  11   5      212.26      235.12     13.86 o 
  -4  12   5        0.07        0.00      2.90 o 
  -3  12   5        1.82        1.24      3.24 o 
  -2  12   5       21.69       22.41      4.56 o 
  -1  12   5        6.50        4.48      2.90 o 
   0  12   5       35.69       38.09      4.98 o 
   1  12   5       59.17       67.55      5.60 o 
   2  12   5        5.15        6.72      3.07 o 
   3  12   5        0.16        0.66      2.57 o 
   4  12   5       41.93       38.92      5.89 o 
   5  12   5        5.85        8.05      4.15 o 
  -4  13   5       42.21       52.62      7.64 o 
  -3  13   5       92.87      105.65      9.46 o 
  -2  13   5       34.47       31.79      5.64 o 
  -1  13   5       17.99       16.68      4.48 o 
   0  13   5      139.37      147.89      9.46 o 
   1  13   5        7.02        6.41      2.22 o 
   2  13   5        4.42        1.49      2.32 o 
   3  13   5       19.76       23.40      5.15 o 
   4  13   5       51.76       57.26      7.22 o 
  -3  14   5        9.53       10.13      4.90 o 
  -2  14   5        2.07        2.99      3.24 o 
  -1  14   5        9.11        7.22      3.82 o 
   0  14   5        0.10        0.00      2.66 o 
   1  14   5       13.26        5.89      3.49 o 
   2  14   5        6.48        5.31      3.24 o 
   3  14   5       51.77       57.93      7.39 o 
  -1  15   5       38.57       30.62      5.81 o 
   0  15   5       11.87       12.12      4.32 o 
   1  15   5       17.27       12.20      4.65 o 
  -1 -11   6       15.45       15.69      4.98 o 
   0 -11   6        0.62        0.00      2.74 o 
   1 -11   6       29.06       30.71      5.98 o 
   2 -11   6       26.36       28.05      5.64 o 
   3 -11   6       18.98       19.92      5.48 o 
  -3 -10   6       54.74       61.99      7.47 o 
  -2 -10   6        0.71        0.00      2.57 o 
  -1 -10   6       96.32      116.11      9.54 o 
   0 -10   6       17.86       22.24      4.90 o 
   1 -10   6       31.33       26.81      5.31 o 
   2 -10   6       56.89       49.30      6.56 o 
   3 -10   6       80.54       71.79      7.64 o 
   4 -10   6        0.61        0.00      3.15 o 
  -3  -9   6       69.50       82.74      8.30 o 
  -2  -9   6        6.52       12.20      3.98 o 
  -1  -9   6        0.63        0.00      2.41 o 
   0  -9   6       11.14       11.78      3.90 o 
   1  -9   6       43.68       37.51      5.64 o 
   2  -9   6        1.78        4.98      3.15 o 
   3  -9   6        7.16        7.30      3.73 o 
   4  -9   6       89.77       81.08      7.97 o 
   5  -9   6       13.85       10.54      4.32 o 
  -4  -8   6      113.69      119.34      9.46 o 
  -3  -8   6       55.89       64.73      6.97 o 
  -2  -8   6       82.76       88.64      7.88 o 
  -1  -8   6      574.13      543.51     17.43 o 
   0  -8   6      569.35      592.48     17.93 o 
   1  -8   6       50.94       45.06      5.39 o 
   2  -8   6      300.04      274.70     12.45 o 
   3  -8   6      239.09      214.78     11.20 o 
   4  -8   6       24.62       18.34      4.23 o 
   5  -8   6       17.95       18.09      4.73 o 
   6  -8   6       91.95      107.06      9.38 o 
  -5  -7   6        3.65        2.24      3.07 o 
  -4  -7   6       52.96       55.27      6.72 o 
  -3  -7   6       52.93       46.89      5.81 o 
  -2  -7   6        2.45        4.15      2.74 o 
  -1  -7   6      142.15      131.29      8.38 o 
   0  -7   6      120.87      113.62      7.72 o 
   1  -7   6       78.76       78.26      6.47 o 
   2  -7   6       52.27       42.66      5.23 o 
   3  -7   6        3.89        1.74      2.32 o 
   4  -7   6       44.89       46.56      5.48 o 
   5  -7   6       77.08       98.51      8.05 o 
   6  -7   6        0.48        2.07      3.07 o 
  -5  -6   6        5.15        1.74      2.66 o 
  -4  -6   6      110.56      106.06      8.47 o 
  -3  -6   6       38.12       40.75      5.39 o 
  -2  -6   6      172.36      162.25      9.21 o 
  -1  -6   6      593.43      574.80     16.18 o 
   0  -6   6     1643.97     1552.70     25.81 o 
   1  -6   6      187.78      162.50      8.47 o 
   2  -6   6      276.28      253.79     10.46 o 
   3  -6   6       93.60       95.11      6.97 o 
   4  -6   6      311.71      348.07     26.10 o 
   5  -6   6        2.42        0.91      1.70 o 
   6  -6   6       49.76       69.02      5.01 o 
   7  -6   6       18.29       28.80      5.89 o 
  -6  -5   6        0.07        0.00      2.99 o 
  -5  -5   6       51.68       45.48      6.22 o 
  -4  -5   6       41.70       32.03      4.90 o 
  -3  -5   6        9.57       12.70      3.49 o 
  -2  -5   6       12.74       12.28      3.15 o 
  -1  -5   6       26.15       26.06      3.98 o 
   0  -5   6      133.70      135.57      8.09 o 
   1  -5   6       18.38       17.17      1.87 o 
   2  -5   6      204.77      228.47     17.22 o 
   3  -5   6        0.92        2.44      1.32 o 
   4  -5   6       56.74       57.19      3.73 o 
   5  -5   6        7.94        6.08      2.02 o 
   6  -5   6        3.97        4.25      2.20 o 
   7  -5   6      181.49      190.55     11.95 o 
  -6  -4   6       22.81       33.53      5.81 o 
  -5  -4   6       15.60       13.81      2.75 o 
  -4  -4   6       41.15       15.40     18.59 o 
  -3  -4   6      853.23      835.01     12.66 o 
  -2  -4   6       91.33       85.76      3.93 o 
  -1  -4   6      742.57      710.48     38.85 o 
   0  -4   6       58.93       48.51      4.77 o 
   1  -4   6     1108.45     1138.19     90.71 o 
   2  -4   6       30.37       38.84      3.24 o 
   3  -4   6      634.36      644.77     36.14 o 
   4  -4   6      640.19      607.48     19.84 o 
   5  -4   6      170.94      178.03      6.33 o 
   6  -4   6       34.90       15.82     13.78 o 
   7  -4   6      175.75      153.20     10.54 o 
  -6  -3   6        7.04        2.75      2.27 o 
  -5  -3   6        0.30        2.29      1.99 o 
  -4  -3   6        4.83        1.41      1.61 o 
  -3  -3   6      578.95      536.43     33.32 o 
  -2  -3   6       56.96       58.77      3.34 o 
  -1  -3   6       29.38       25.91      1.65 o 
   0  -3   6        1.58        3.00      1.03 o 
   1  -3   6      317.92      305.74     10.87 o 
   2  -3   6      958.42      846.23     73.32 o 
   3  -3   6      360.22      360.53     25.81 o 
   4  -3   6       77.17       78.28     22.53 o 
   5  -3   6       54.09       52.64      3.63 o 
   6  -3   6       13.19        5.31      3.40 o 
   7  -3   6      101.79      105.32      9.21 o 
   8  -3   6        4.45        6.97      4.48 o 
  -6  -2   6      122.73      127.17      6.60 o 
  -5  -2   6      162.15      175.14      6.95 o 
  -4  -2   6      143.53      149.77      5.98 o 
  -3  -2   6     1997.08     1936.29     37.93 o 
  -2  -2   6      456.30      452.45      7.91 o 
  -1  -2   6       26.89       20.10      1.21 o 
   0  -2   6      597.61      568.14      8.03 o 
   1  -2   6      792.92      768.06     65.98 o 
   2  -2   6       38.33       31.19      4.81 o 
   3  -2   6     2196.02     2276.05     25.48 o 
   4  -2   6     2216.58     2103.60     78.01 o 
   5  -2   6     1745.64     1675.79    108.14 o 
   6  -2   6      651.85      631.73     18.34 o 
   7  -2   6      585.46      568.66     19.17 o 
   8  -2   6      172.22      181.17     12.28 o 
  -7  -1   6        0.30        0.00      2.90 o 
  -6  -1   6       36.21       35.60      5.73 o 
  -5  -1   6        0.98        1.16      1.76 o 
  -4  -1   6      197.57      183.89      6.54 o 
  -3  -1   6      722.69      693.39     20.00 o 
  -2  -1   6      800.93      873.52     33.44 o 
  -1  -1   6      504.16      558.85      8.29 o 
   0  -1   6      178.81      193.98      8.51 o 
   1  -1   6        9.24       11.80      1.87 o 
   2  -1   6      353.54      340.03     39.13 o 
   3  -1   6      183.73      173.35     11.74 o 
   4  -1   6       66.47       80.55      3.66 o 
   5  -1   6       45.00       46.18      3.27 o 
   6  -1   6      243.91      223.91     11.04 o 
   7  -1   6       27.12       25.48      5.23 o 
   8  -1   6      106.25       92.04      9.30 o 
  -7   0   6       36.36       39.17      6.56 o 
  -6   0   6      151.22      178.76     10.95 o 
  -5   0   6       20.54       21.09      3.05 o 
  -4   0   6      436.12      430.91      9.74 o 
  -3   0   6      179.31      166.73      5.59 o 
  -2   0   6     1077.91     1069.39     68.26 o 
  -1   0   6     1039.43     1154.01     23.45 o 
   0   0   6       55.18       60.79      2.78 o 
   1   0   6      394.60      392.30      8.96 o 
   2   0   6      850.48      910.79     31.99 o 
   3   0   6     1394.76     1320.74     59.13 o 
   4   0   6     2549.02     2415.96     32.33 o 
   5   0   6      955.25      946.36     19.92 o 
   6   0   6      995.11      991.67     22.49 o 
   7   0   6      149.76      167.81     10.54 o 
   8   0   6      264.24      256.36     14.19 o 
  -7   1   6        0.35        0.66      3.40 o 
  -6   1   6       66.69       65.31      7.05 o 
  -5   1   6       41.31       42.99      5.56 o 
  -4   1   6       14.65       10.48      2.14 o 
  -3   1   6      392.62      390.43     12.45 o 
  -2   1   6       41.86       46.97      3.53 o 
  -1   1   6      238.41      316.39      6.27 o 
   0   1   6       61.08       60.34      2.46 o 
   1   1   6      682.00      754.25     15.19 o 
   2   1   6     2105.68     2263.19     48.33 o 
   3   1   6      205.88      198.42      9.98 o 
   4   1   6     1244.81     1157.54     31.95 o 
   5   1   6      203.03      194.53      9.21 o 
   6   1   6        0.38        0.00      2.16 o 
   7   1   6       95.74       94.78      8.30 o 
   8   1   6        6.41        5.73      3.82 o 
  -7   2   6       26.57       29.63      6.06 o 
  -6   2   6      285.72      298.52     14.03 o 
  -5   2   6      203.66      212.87     10.87 o 
  -4   2   6      440.39      398.78     13.28 o 
  -3   2   6       36.72       35.12      5.19 o 
  -2   2   6      191.37      170.98     24.69 o 
  -1   2   6       55.68       45.85      2.43 o 
   0   2   6      181.38      191.52     10.86 o 
   1   2   6     1564.91     1663.64     45.65 o 
   2   2   6     2024.47     2117.26     37.00 o 
   3   2   6        3.36        3.14      0.51 o 
   4   2   6      616.48      663.70     28.05 o 
   5   2   6      431.08      433.06     12.16 o 
   6   2   6       28.02       22.74      4.32 o 
   7   2   6       33.85       32.20      5.39 o 
   8   2   6       40.79       32.95      6.06 o 
  -7   3   6        0.80        0.00      2.82 o 
  -6   3   6        3.87        6.14      3.90 o 
  -5   3   6       88.46       85.65      7.22 o 
  -4   3   6      300.45      307.90     11.78 o 
  -3   3   6      112.18       95.69      6.14 o 
  -2   3   6      993.35     1056.82     17.59 o 
  -1   3   6     1174.76     1207.86     17.10 o 
   0   3   6      385.31      405.25      6.60 o 
   1   3   6      490.62      563.92      7.05 o 
   2   3   6     1235.20     1278.96     11.78 o 
   3   3   6        7.89        4.38      1.26 o 
   4   3   6      283.22      300.22     11.29 o 
   5   3   6      984.00     1009.87     14.52 o 
   6   3   6       37.04       33.64      3.49 o 
   7   3   6       46.55       33.61      5.23 o 
   8   3   6        6.09        3.73      3.32 o 
  -7   4   6       55.58       68.88      8.22 o 
  -6   4   6      133.03      136.27      9.79 o 
  -5   4   6      525.27      505.42     16.43 o 
  -4   4   6       69.08       74.61      6.14 o 
  -3   4   6      563.01      561.19     14.36 o 
  -2   4   6     2037.01     1906.41     23.82 o 
  -1   4   6     3484.13     3722.93     30.46 o 
   0   4   6     2535.40     2775.83     24.65 o 
   1   4   6    14209.25    13448.77    301.14 o 
   2   4   6     5638.41     5199.45     51.04 o 
   3   4   6     1788.94     1878.24     33.90 o 
   4   4   6      163.86      143.36      5.16 o 
   5   4   6      916.03      889.27     13.70 o 
   6   4   6       34.88       32.45      3.43 o 
   7   4   6       28.73       26.59      3.52 o 
   8   4   6       23.54       21.25      5.31 o 
  -7   5   6        7.25        7.72      4.48 o 
  -6   5   6        3.07        3.32      3.40 o 
  -5   5   6       62.98       60.92      6.31 o 
  -4   5   6      391.88      372.63     13.11 o 
  -3   5   6      633.87      606.09     15.02 o 
  -2   5   6       25.72       19.34      3.07 o 
  -1   5   6      400.23      492.06     11.29 o 
   0   5   6     1937.75     2100.19     21.58 o 
   1   5   6       19.46       29.89      2.14 o 
   2   5   6       13.76       17.04      4.82 o 
   3   5   6      240.95      276.55      8.80 o 
   4   5   6      187.02      162.67      5.51 o 
   5   5   6        0.89        1.41      1.55 o 
   6   5   6       25.83       22.47      3.04 o 
   7   5   6       94.03       93.18      5.75 o 
   8   5   6       42.08       41.41      6.56 o 
  -6   6   6       53.02       40.00      6.14 o 
  -5   6   6       15.35       15.27      3.98 o 
  -4   6   6        2.81        0.00      1.99 o 
  -3   6   6      122.74      112.37      6.89 o 
  -2   6   6     1517.42     1497.09     21.49 o 
  -1   6   6     1076.22     1222.64     17.76 o 
   0   6   6     2272.26     2433.65     23.40 o 
   1   6   6     2407.30     2229.36     42.62 o 
   2   6   6     3980.46     3291.87    427.85 o 
   3   6   6      895.11      937.87     12.00 o 
   4   6   6      568.58      551.34     10.13 o 
   5   6   6      360.49      364.12      9.09 o 
   6   6   6      293.92      297.85      9.00 o 
   7   6   6       91.28       96.21      5.92 o 
  -6   7   6       30.05       26.72      5.56 o 
  -5   7   6       58.30       61.83      6.81 o 
  -4   7   6       62.12       61.33      5.98 o 
  -3   7   6       11.75        8.88      2.74 o 
  -2   7   6      534.94      525.42     13.03 o 
  -1   7   6      863.46      677.21     13.44 o 
   0   7   6       27.56       26.64      2.90 o 
   1   7   6        0.02        0.00      0.60 o 
   2   7   6       28.92       33.30      1.79 o 
   3   7   6       62.48       61.18      3.98 o 
   4   7   6      869.36      891.63     24.15 o 
   5   7   6      105.01      104.27      5.98 o 
   6   7   6        0.13        0.43      1.83 o 
   7   7   6        3.93        2.89      2.19 o 
  -6   8   6        0.43        0.08      3.15 o 
  -5   8   6        4.43        5.31      3.40 o 
  -4   8   6        0.59        0.75      2.32 o 
  -3   8   6       33.48       29.79      4.07 o 
  -2   8   6      134.71      115.77      6.64 o 
  -1   8   6      361.12      363.26     10.04 o 
   0   8   6      389.71      377.22     30.13 o 
   1   8   6       15.68       21.16      1.61 o 
   2   8   6      779.36      765.42     32.04 o 
   3   8   6       47.45       43.40      3.07 o 
   4   8   6        6.56       10.37      2.11 o 
   5   8   6        7.10        1.12      3.07 o 
   6   8   6      551.43      570.47     25.69 o 
   7   8   6      166.22      179.10     11.95 o 
  -6   9   6       23.73       20.50      5.15 o 
  -5   9   6        0.79        0.00      2.74 o 
  -4   9   6       42.20       45.15      5.48 o 
  -3   9   6       96.99       91.04      6.72 o 
  -2   9   6      225.43      222.42      8.96 o 
  -1   9   6     1232.81     1228.42     38.72 o 
   0   9   6      349.04      360.44     32.03 o 
   1   9   6        2.41        2.31      0.90 o 
   2   9   6      120.12      111.54      7.14 o 
   3   9   6       78.66       82.66      6.72 o 
   4   9   6      123.56      108.47      7.80 o 
   5   9   6      140.75      134.36      9.38 o 
   6   9   6       79.08       66.39      7.39 o 
   7   9   6        0.02        0.08      3.40 o 
  -5  10   6       45.72       50.38      6.47 o 
  -4  10   6      108.64      112.04      8.13 o 
  -3  10   6      195.11      160.34      9.54 o 
  -2  10   6       19.35       17.01      3.73 o 
  -1  10   6      820.07      809.42     18.51 o 
   0  10   6      221.59      203.00      8.88 o 
   1  10   6        1.72        2.52      1.37 o 
   2  10   6       83.31       76.27      6.39 o 
   3  10   6      283.85      258.60     11.70 o 
   4  10   6        0.83        1.91      2.49 o 
   5  10   6       85.19       78.26      7.55 o 
   6  10   6      130.36      143.99     10.79 o 
  -5  11   6       24.59       26.14      5.64 o 
  -4  11   6        0.48        0.00      2.57 o 
  -3  11   6       22.17       17.68      4.32 o 
  -2  11   6       49.43       48.38      5.81 o 
  -1  11   6        0.01        1.33      1.99 o 
   0  11   6        4.60        1.74      2.32 o 
   1  11   6       81.39       75.21      4.31 o 
   2  11   6       15.45       14.61      3.65 o 
   3  11   6       36.81       42.24      5.73 o 
   4  11   6        2.36        1.08      2.49 o 
   5  11   6       25.47       24.81      5.31 o 
   6  11   6       25.74       41.41      6.81 o 
  -4  12   6      141.18      146.90     11.12 o 
  -3  12   6      247.99      241.34     12.78 o 
  -2  12   6       55.91       71.04      7.14 o 
  -1  12   6      214.55      210.88     10.79 o 
   0  12   6       96.96      115.69      7.88 o 
   1  12   6      112.38      107.44      5.93 o 
   2  12   6       15.83       14.36      3.90 o 
   3  12   6      169.48      175.28     10.62 o 
   4  12   6       54.68       61.58      7.05 o 
   5  12   6      157.59      157.02     11.20 o 
  -4  13   6       16.58       11.04      4.81 o 
  -3  13   6       10.35        7.39      4.15 o 
  -2  13   6        1.82        4.32      3.57 o 
  -1  13   6       57.44       59.09      6.72 o 
   0  13   6       38.92       44.90      5.73 o 
   1  13   6       28.71       32.37      5.31 o 
   2  13   6       49.02       46.89      6.31 o 
   3  13   6        2.13        0.66      2.82 o 
   4  13   6        9.29       13.94      4.73 o 
  -3  14   6       20.68       19.01      5.23 o 
  -2  14   6       37.29       38.01      6.14 o 
  -1  14   6       19.23       25.56      5.23 o 
   0  14   6       45.93       52.95      6.56 o 
   1  14   6       28.55       29.46      5.64 o 
   2  14   6       22.53       33.36      5.89 o 
   3  14   6       18.92       22.08      5.39 o 
  -1  15   6        2.45        1.74      3.32 o 
   1  15   6        2.24        2.74      3.24 o 
   0 -11   7        0.37        1.00      3.15 o 
   1 -11   7        2.40        5.31      3.40 o 
   2 -11   7       18.85       19.25      5.48 o 
  -2 -10   7        0.38        4.32      3.73 o 
  -1 -10   7       40.94       36.52      6.31 o 
   0 -10   7        1.08        0.00      2.57 o 
   1 -10   7       19.22       16.68      4.81 o 
   2 -10   7       19.02       21.99      5.15 o 
   3 -10   7       21.89       25.48      5.64 o 
   4 -10   7        2.84        1.91      3.49 o 
  -3  -9   7       81.70       84.57      8.71 o 
  -2  -9   7       56.96       66.14      7.64 o 
  -1  -9   7      372.19      404.25     16.52 o 
   0  -9   7       58.11       79.92      7.72 o 
   1  -9   7       72.47       73.03      7.55 o 
   2  -9   7       24.30       32.12      5.48 o 
   3  -9   7       38.99       35.02      5.81 o 
   4  -9   7        5.31        2.82      2.99 o 
   5  -9   7       13.56       14.94      4.81 o 
  -4  -8   7        3.62        7.55      4.23 o 
  -3  -8   7        1.66        3.98      3.32 o 
  -2  -8   7       24.01       35.77      5.81 o 
  -1  -8   7        0.06        2.07      2.99 o 
   0  -8   7       62.81       41.50      5.81 o 
   1  -8   7      112.49      120.01      8.63 o 
   2  -8   7        5.09        6.72      3.24 o 
   3  -8   7        0.68        3.57      2.90 o 
   4  -8   7        8.99        4.65      3.24 o 
   5  -8   7       52.15       47.64      6.56 o 
  -4  -7   7       41.00       42.66      6.47 o 
  -3  -7   7      277.31      273.54     13.44 o 
  -2  -7   7       20.62       23.98      4.65 o 
  -1  -7   7      575.20      537.79     17.18 o 
   0  -7   7      809.25      863.20     21.33 o 
   1  -7   7      321.30      303.75     12.61 o 
   2  -7   7       71.53       85.23      6.97 o 
   3  -7   7      501.08      456.87     15.60 o 
   4  -7   7       59.32       57.02      6.06 o 
   5  -7   7       60.00       50.29      6.22 o 
   6  -7   7       49.26       51.95      6.81 o 
  -5  -6   7        0.31        0.00      2.66 o 
  -4  -6   7       44.41       45.31      6.14 o 
  -3  -6   7       44.59       46.56      6.06 o 
  -2  -6   7        1.22        0.00      2.41 o 
  -1  -6   7       35.81       44.82      5.39 o 
   0  -6   7      195.49      176.86      9.46 o 
   1  -6   7       35.42       40.00      4.90 o 
   2  -6   7      289.77      277.11     11.37 o 
   3  -6   7       11.02       10.04      3.24 o 
   4  -6   7       87.59       79.92      6.72 o 
   5  -6   7       14.13       16.02      3.98 o 
   6  -6   7        0.29        3.07      3.15 o 
  -5  -5   7       19.74       14.36      4.40 o 
  -4  -5   7      113.31      111.79      8.80 o 
  -3  -5   7      130.00      129.38      8.80 o 
  -2  -5   7       45.07       37.35      4.98 o 
  -1  -5   7       27.97       26.47      4.23 o 
   0  -5   7      406.45      380.93     12.70 o 
   1  -5   7      111.52      104.74      6.72 o 
   2  -5   7       25.74       24.24      2.36 o 
   3  -5   7      313.93      307.53     15.52 o 
   4  -5   7      493.11      494.84     26.35 o 
   5  -5   7      142.11      164.88     16.76 o 
   6  -5   7      362.64      377.52     19.21 o 
   7  -5   7       68.93       79.09      8.63 o 
  -6  -4   7       43.54       44.98      6.56 o 
  -5  -4   7       15.69       15.77      4.40 o 
  -4  -4   7      343.15      335.95     13.94 o 
  -3  -4   7       68.07       69.92      4.17 o 
  -2  -4   7       96.78      102.96      4.51 o 
  -1  -4   7        2.65        4.09      1.31 o 
   0  -4   7       21.54       26.95      2.33 o 
   1  -4   7       24.31       26.34      2.27 o 
   2  -4   7      142.08      147.96      5.77 o 
   3  -4   7       73.79       68.68      6.39 o 
   4  -4   7      137.58      141.81      5.45 o 
   5  -4   7        3.84        4.24      1.79 o 
   6  -4   7       20.05       23.98      4.81 o 
   7  -4   7        4.39        4.48      4.07 o 
  -6  -3   7       86.08       97.92      6.23 o 
  -5  -3   7      126.75      122.78      6.28 o 
  -4  -3   7      236.17      228.02      7.60 o 
  -3  -3   7      735.16      732.47     12.31 o 
  -2  -3   7      143.17      105.91     29.05 o 
  -1  -3   7      235.08      275.19      6.52 o 
   0  -3   7       51.76       41.69      4.03 o 
   1  -3   7      312.69      348.54     21.37 o 
   2  -3   7       15.64       15.05      1.78 o 
   3  -3   7       43.03       41.55      6.10 o 
   4  -3   7     1090.97     1097.07     20.33 o 
   5  -3   7      600.16      574.40     32.49 o 
   6  -3   7      160.95      144.90      9.38 o 
   7  -3   7      104.81      115.28      9.54 o 
  -6  -2   7        0.47        1.18      2.21 o 
  -5  -2   7       21.13       20.01      3.23 o 
  -4  -2   7        4.59        3.02      1.87 o 
  -3  -2   7      258.75      233.89      7.04 o 
  -2  -2   7        0.76        0.00      1.02 o 
  -1  -2   7       91.07       79.49      3.56 o 
   0  -2   7        0.13        1.61      0.91 o 
   1  -2   7        0.08        0.00      0.70 o 
   2  -2   7      168.50      189.67     12.82 o 
   3  -2   7      213.93      169.18     60.50 o 
   4  -2   7      595.56      616.27     25.52 o 
   5  -2   7        7.32       10.35      2.09 o 
   6  -2   7       44.48       34.61      5.39 o 
   7  -2   7       27.58       19.92      5.15 o 
   8  -2   7        2.15        0.00      2.90 o 
  -6  -1   7      156.72      178.16      8.07 o 
  -5  -1   7      323.35      313.62     13.98 o 
  -4  -1   7      116.82      110.21      5.45 o 
  -3  -1   7      812.97      799.31     13.49 o 
  -2  -1   7      640.15      589.88     22.45 o 
  -1  -1   7      160.35      164.13      4.93 o 
   0  -1   7        9.45        7.03      2.32 o 
   1  -1   7     1288.52     1225.25     51.37 o 
   2  -1   7      223.32      169.60     49.92 o 
   3  -1   7     1094.66     1041.07     69.22 o 
   4  -1   7     1254.75     1159.85     62.41 o 
   5  -1   7     1639.51     1623.90     26.81 o 
   6  -1   7       11.90        6.31      3.49 o 
   7  -1   7      447.71      451.73     17.26 o 
   8  -1   7      148.92      149.55     11.37 o 
  -6   0   7       41.73       41.25      6.39 o 
  -5   0   7        8.53        5.31      2.32 o 
  -4   0   7       44.57       36.31      3.40 o 
  -3   0   7       33.30       43.51      4.15 o 
  -2   0   7       75.79       79.99      4.19 o 
  -1   0   7      488.72      479.40     14.32 o 
   0   0   7        5.87       10.64      2.03 o 
   1   0   7      607.77      655.06     12.53 o 
   2   0   7       35.80       37.33      2.17 o 
   3   0   7      580.88      595.04     30.67 o 
   4   0   7      441.10      404.06     21.20 o 
   5   0   7       31.57       33.86      4.73 o 
   6   0   7      530.52      496.21     16.27 o 
   7   0   7       58.18       58.18      7.14 o 
   8   0   7       37.99       31.04      6.06 o 
  -6   1   7      184.62      184.57     11.54 o 
  -5   1   7      246.73      232.05     11.62 o 
  -4   1   7       10.86       13.42      2.38 o 
  -3   1   7      231.85      214.56     11.95 o 
  -2   1   7      182.66      181.28      8.71 o 
  -1   1   7       29.80       43.77      2.78 o 
   0   1   7      407.55      461.06     11.74 o 
   1   1   7     1273.28     1237.85     11.08 o 
   2   1   7      260.12      207.66      4.77 o 
   3   1   7      719.27      727.08     27.43 o 
   4   1   7      778.53      810.58     17.10 o 
   5   1   7      397.07      382.09     12.95 o 
   6   1   7        1.71        1.00      2.57 o 
   7   1   7       22.55       22.49      4.98 o 
   8   1   7      250.21      249.31     14.03 o 
  -7   2   7        3.27        2.66      3.73 o 
  -6   2   7       84.21       82.08      7.97 o 
  -5   2   7        0.19        1.08      2.41 o 
  -4   2   7       16.59       11.95      3.32 o 
  -3   2   7        3.86        5.98      1.70 o 
  -2   2   7        0.40        0.00      0.90 o 
  -1   2   7       12.42       15.45      1.57 o 
   0   2   7       18.96       26.51      1.50 o 
   1   2   7     5963.21     6364.82     75.41 o 
   2   2   7      426.29      429.61      8.54 o 
   3   2   7      747.40      812.46     10.36 o 
   4   2   7      268.18      274.90      9.96 o 
   5   2   7       65.21       62.99      5.64 o 
   6   2   7        0.06        1.74      2.32 o 
   7   2   7       84.79       78.76      7.47 o 
   8   2   7        7.71        8.22      3.90 o 
  -7   3   7       47.21       46.97      7.05 o 
  -6   3   7      123.16      108.30      9.13 o 
  -5   3   7       39.58       43.24      5.73 o 
  -4   3   7       31.27       35.77      4.73 o 
  -3   3   7        7.31        6.64      2.49 o 
  -2   3   7     1239.81     1097.32     18.84 o 
  -1   3   7       47.07       75.44      3.32 o 
   0   3   7     1405.73     1489.55     65.65 o 
   1   3   7     1745.00     1760.58     41.57 o 
   2   3   7     5457.36     5612.99    116.27 o 
   3   3   7       88.40       95.47      3.90 o 
   4   3   7      263.24      244.78      6.66 o 
   5   3   7        2.69        0.92      1.42 o 
   6   3   7       68.81       67.43      4.61 o 
   7   3   7       83.02       76.60      7.47 o 
   8   3   7       19.15       18.01      4.73 o 
  -6   4   7       49.49       48.14      6.72 o 
  -5   4   7       22.45       21.33      4.40 o 
  -4   4   7       84.50       67.31      6.22 o 
  -3   4   7       72.93       71.95      5.64 o 
  -2   4   7        8.81        8.63      2.57 o 
  -1   4   7      127.36      121.09      5.98 o 
   0   4   7      434.06      486.37     37.55 o 
   1   4   7        3.74        6.32      1.25 o 
   2   4   7     1289.54     1434.99     13.33 o 
   3   4   7      536.59      568.49      9.24 o 
   4   4   7      177.44      168.49      5.66 o 
   5   4   7        1.22        2.42      1.58 o 
   6   4   7       75.50       72.14      4.78 o 
   7   4   7        6.65        4.91      2.11 o 
   8   4   7       13.38       19.84      5.23 o 
  -6   5   7        9.67       12.12      4.32 o 
  -5   5   7      215.38      199.18     11.12 o 
  -4   5   7        8.17        8.55      3.15 o 
  -3   5   7       68.75       69.88      5.64 o 
  -2   5   7      746.38      636.80     14.69 o 
  -1   5   7     2634.28     2732.34     27.97 o 
   0   5   7     1707.79     1735.94     21.08 o 
   1   5   7     2187.48     2071.98    123.58 o 
   2   5   7     7201.97     7119.10     45.55 o 
   3   5   7     1094.14     1059.18     15.02 o 
   4   5   7      161.54      160.94      6.51 o 
   5   5   7     1201.77     1148.05     15.96 o 
   6   5   7      368.55      364.01      9.97 o 
   7   5   7       63.98       60.30      4.89 o 
   8   5   7       40.48       43.49      6.64 o 
  -6   6   7       41.82       28.96      5.56 o 
  -5   6   7       62.84       53.94      6.56 o 
  -4   6   7       31.05       32.12      4.65 o 
  -3   6   7        9.69       12.95      3.15 o 
  -2   6   7       14.76       13.36      2.90 o 
  -1   6   7      244.52      233.12      8.38 o 
   0   6   7       39.87       37.18      3.57 o 
   1   6   7      500.94      539.47     38.76 o 
   2   6   7       80.77       88.22      2.56 o 
   3   6   7     1216.00     1257.47     27.51 o 
   4   6   7     2733.16     2694.07     49.67 o 
   5   6   7       20.19       24.67      4.32 o 
   6   6   7        9.28        9.55      2.55 o 
   7   6   7       24.82       33.27      5.27 o 
  -6   7   7        1.31        0.41      3.32 o 
  -5   7   7       51.28       47.39      6.22 o 
  -4   7   7      100.15       87.06      7.22 o 
  -3   7   7        9.65        7.80      2.74 o 
  -2   7   7      583.58      572.15     14.27 o 
  -1   7   7      872.43     1001.96     17.35 o 
   0   7   7      427.10      433.72     10.79 o 
   1   7   7      591.86      603.24      8.43 o 
   2   7   7      767.60      718.46     15.60 o 
   3   7   7      693.17      680.23     17.93 o 
   4   7   7        1.35        2.78      1.61 o 
   5   7   7      729.78      764.52     13.48 o 
   6   7   7      627.46      616.11     21.29 o 
   7   7   7      182.46      200.57      9.63 o 
  -6   8   7       26.70       18.84      5.15 o 
  -5   8   7        3.14        1.58      3.07 o 
  -4   8   7       92.29       74.11      6.64 o 
  -3   8   7        9.80       12.20      3.24 o 
  -2   8   7      637.36      617.21     15.02 o 
  -1   8   7     1997.53     1302.06     19.92 o 
   0   8   7      176.81      204.24      7.55 o 
   1   8   7      577.82      595.60     29.69 o 
   2   8   7       28.95       38.67      5.73 o 
   3   8   7       95.12       95.38      5.15 o 
   4   8   7      349.68      335.95     12.78 o 
   5   8   7       18.29       20.43      2.89 o 
   6   8   7        1.05        2.95      2.17 o 
   7   8   7        0.69        0.62      2.61 o 
  -6   9   7        6.67        4.40      3.98 o 
  -5   9   7       16.29       19.92      4.90 o 
  -4   9   7       79.97       81.08      7.22 o 
  -3   9   7        0.73        4.48      2.57 o 
  -2   9   7        4.36        5.64      2.41 o 
  -1   9   7      245.16      263.58      9.46 o 
   0   9   7        4.77        3.44      1.35 o 
   1   9   7       83.79       88.01      5.37 o 
   2   9   7        6.79        6.06      1.57 o 
   3   9   7        8.41        9.72      2.12 o 
   4   9   7      375.96      379.92     10.83 o 
   5   9   7        2.19        0.41      2.57 o 
   6   9   7      384.90      385.66     16.27 o 
   7   9   7       75.72       71.62      8.55 o 
  -5  10   7        6.65        8.80      4.07 o 
  -4  10   7        2.82        5.73      3.32 o 
  -3  10   7       12.24       15.69      3.73 o 
  -2  10   7        0.06        0.41      1.91 o 
  -1  10   7      186.02      186.23      9.21 o 
   0  10   7      372.96      366.91     11.78 o 
   1  10   7        1.34        1.98      1.31 o 
   2  10   7       46.00       50.54      5.39 o 
   3  10   7      105.59      113.62      7.88 o 
   4  10   7      330.34      317.03     13.53 o 
   5  10   7       13.18       10.62      3.82 o 
   6  10   7       67.18       73.53      8.22 o 
  -3  11   7      230.95      247.56     12.53 o 
  -2  11   7       90.61       92.78      7.55 o 
  -1  11   7       37.68       42.16      4.90 o 
   0  11   7      226.66      216.53      9.71 o 
   1  11   7       40.56       46.72      5.48 o 
   2  11   7        3.06        4.32      2.82 o 
   3  11   7       96.40      104.15      8.05 o 
   4  11   7      168.34      167.39     10.62 o 
   5  11   7       31.60       31.20      5.64 o 
   6  11   7       88.50       88.05      8.80 o 
  -4  12   7        1.55        0.83      3.40 o 
  -3  12   7        2.17        2.41      3.65 o 
  -2  12   7       27.81       33.94      5.48 o 
  -1  12   7      185.37      154.45      9.21 o 
   0  12   7        0.76        2.66      2.66 o 
   1  12   7      320.61      297.77     13.20 o 
   2  12   7       33.03       23.82      4.56 o 
   3  12   7       26.81       28.13      5.15 o 
   4  12   7        8.86        9.05      4.15 o 
   5  12   7        0.06        0.25      2.99 o 
  -3  13   7      168.51      175.69     11.87 o 
  -2  13   7       45.30       56.93      7.05 o 
  -1  13   7      219.37      226.24     11.78 o 
   0  13   7       64.29       75.44      6.97 o 
   1  13   7      137.31      129.63      9.38 o 
   2  13   7       18.00       22.49      4.98 o 
   3  13   7      420.94      424.17     17.35 o 
   4  13   7       49.34       49.13      6.89 o 
  -2  14   7       11.33        9.38      4.32 o 
  -1  14   7        9.14       13.61      4.32 o 
   1  14   7       17.17       14.94      4.48 o 
   2  14   7       16.53       14.61      4.48 o 
   3  14   7        5.53        7.30      4.07 o 
  -1  15   7        9.83        5.15      3.65 o 
   1  15   7       61.72       60.67      7.72 o 
   2  15   7       51.10       44.15      6.89 o 
  -1 -10   8       57.44       79.92      8.80 o 
   0 -10   8       23.22       27.06      5.81 o 
   1 -10   8        7.34        4.07      3.40 o 
   2 -10   8        4.31        4.32      3.82 o 
   3 -10   8        0.46        0.00      2.99 o 
  -2  -9   8        5.56        6.14      3.82 o 
  -1  -9   8       49.47       45.15      6.56 o 
   0  -9   8       14.59       11.37      4.07 o 
   1  -9   8        0.53        0.58      2.90 o 
   2  -9   8        0.14        0.00      2.41 o 
   3  -9   8       21.07       27.30      5.48 o 
   4  -9   8        1.69        2.16      3.24 o 
  -3  -8   8       48.58       61.08      7.47 o 
  -2  -8   8      113.44      120.34      9.79 o 
  -1  -8   8      204.79      230.14     12.70 o 
   0  -8   8      443.45      429.90     16.68 o 
   1  -8   8       78.94       80.50      7.47 o 
   2  -8   8       72.51       80.00      7.64 o 
   3  -8   8       71.83       82.33      7.80 o 
   4  -8   8       59.60       69.55      7.22 o 
   5  -8   8        1.59        2.49      3.07 o 
  -4  -7   8        4.66        3.98      3.90 o 
  -3  -7   8        0.07        0.00      2.99 o 
  -2  -7   8        7.91        3.32      3.24 o 
  -1  -7   8       50.79       51.37      6.14 o 
   0  -7   8        5.16        2.24      2.82 o 
   1  -7   8      148.91      138.43      9.05 o 
   2  -7   8       52.24       71.62      6.97 o 
   3  -7   8       77.40       78.18      7.05 o 
   4  -7   8       19.75       13.86      3.98 o 
   5  -7   8       28.44       29.71      5.31 o 
   6  -7   8        0.01        1.49      3.32 o 
  -4  -6   8       56.45       54.36      7.14 o 
  -3  -6   8       90.52       72.78      7.39 o 
  -2  -6   8       51.70       48.47      6.14 o 
  -1  -6   8      122.32      127.14      8.80 o 
   0  -6   8      102.63      114.69      8.05 o 
   1  -6   8      491.13      442.18     14.94 o 
   2  -6   8        5.58       12.45      3.49 o 
   3  -6   8      563.45      557.37     16.68 o 
   4  -6   8      361.69      363.67     13.86 o 
   5  -6   8      234.69      231.46     11.62 o 
  -5  -5   8       65.60       67.06      7.88 o 
  -4  -5   8        3.98        1.74      2.99 o 
  -3  -5   8      538.68      549.74     18.01 o 
  -2  -5   8        1.77        0.00      2.07 o 
  -1  -5   8        6.81        8.47      3.07 o 
   0  -5   8        5.44        3.65      2.41 o 
   1  -5   8       12.50       15.52      3.40 o 
   2  -5   8      165.88      163.66      8.71 o 
   3  -5   8       12.12        8.83      1.98 o 
   4  -5   8       22.89       23.94      2.93 o 
   5  -5   8       12.21       15.33      2.70 o 
   6  -5   8       28.90       30.04      5.39 o 
   7  -5   8        9.04       13.53      5.06 o 
  -5  -4   8        0.32        2.82      3.24 o 
  -4  -4   8       73.04       77.10      7.64 o 
  -3  -4   8      177.01      189.03      6.94 o 
  -2  -4   8        6.98        4.91      1.75 o 
  -1  -4   8       10.17       12.43      1.95 o 
   0  -4   8       30.48       28.80      2.59 o 
   1  -4   8      111.78      108.29      4.36 o 
   2  -4   8        0.92        1.85      1.14 o 
   3  -4   8      243.57      264.09      9.63 o 
   4  -4   8      509.35      525.97     32.62 o 
   5  -4   8      228.88      250.30     11.37 o 
   6  -4   8      140.93      143.24      9.71 o 
   7  -4   8      181.61      204.58     12.45 o 
  -5  -3   8        4.48        3.32      2.32 o 
  -4  -3   8       41.03       37.95      3.78 o 
  -3  -3   8      195.83      181.37      8.84 o 
  -2  -3   8      242.58      228.81     10.37 o 
  -1  -3   8      107.73      111.04      4.57 o 
   0  -3   8      300.25      303.38     20.58 o 
   1  -3   8       92.95       91.67      3.90 o 
   2  -3   8       17.12       18.99      2.66 o 
   3  -3   8       92.14       96.48      4.25 o 
   4  -3   8      104.29      110.38      7.14 o 
   5  -3   8       12.85       13.78      2.35 o 
   6  -3   8        0.66        0.00      2.57 o 
   7  -3   8        0.76        0.00      2.66 o 
  -6  -2   8      136.50      143.41      7.57 o 
  -5  -2   8      142.73      167.01     10.79 o 
  -4  -2   8      151.50      159.21      6.71 o 
  -3  -2   8      433.65      420.36      9.79 o 
  -2  -2   8      209.45      209.79     12.32 o 
  -1  -2   8       15.56       14.15      1.90 o 
   0  -2   8      120.29      131.91     11.41 o 
   1  -2   8      691.85      698.01     39.92 o 
   2  -2   8      201.29      203.04     11.49 o 
   3  -2   8      486.28      391.01    119.26 o 
   4  -2   8      357.42      331.53     19.92 o 
   5  -2   8      228.59      209.14     10.13 o 
   6  -2   8       79.61       91.04      7.55 o 
   7  -2   8       56.70       53.53      6.97 o 
  -6  -1   8        0.57        0.66      3.65 o 
  -5  -1   8       19.01       17.13      3.25 o 
  -4  -1   8       21.45       24.11      4.44 o 
  -3  -1   8       46.82       46.98      6.22 o 
  -2  -1   8       46.89       47.21      4.44 o 
  -1  -1   8      126.97      131.38      4.78 o 
   0  -1   8       37.08       41.25      2.76 o 
   1  -1   8       66.08       60.58      5.60 o 
   2  -1   8      270.29      311.05      9.63 o 
   3  -1   8        1.96        1.92      2.03 o 
   4  -1   8      575.34      544.53     33.86 o 
   5  -1   8       14.22       15.10      3.73 o 
   6  -1   8        3.56        6.22      3.15 o 
   7  -1   8       87.76       90.38      8.63 o 
   8  -1   8        2.24        0.00      3.40 o 
  -6   0   8      209.22      224.66     12.95 o 
  -5   0   8      187.46      187.08      7.80 o 
  -4   0   8      223.97      216.71      7.60 o 
  -3   0   8      147.74      128.35      5.57 o 
  -2   0   8      497.22      445.33     13.03 o 
  -1   0   8      219.61      221.45      5.98 o 
   0   0   8     1067.09     1145.92     12.53 o 
   1   0   8     2022.32     1898.06    154.53 o 
   2   0   8     1425.19     1380.03     59.63 o 
   3   0   8      166.12      149.71      4.61 o 
   4   0   8      584.31      578.79     15.02 o 
   5   0   8      662.10      633.39     17.18 o 
   6   0   8        7.17        2.07      2.82 o 
   7   0   8        8.26        7.88      3.98 o 
   8   0   8       52.92       46.39      6.89 o 
  -6   1   8       25.52       23.74      5.31 o 
  -5   1   8        8.12        9.63      3.90 o 
  -4   1   8       58.22       51.14      4.11 o 
  -3   1   8       52.10       53.08      3.75 o 
  -2   1   8       19.65       27.30      3.65 o 
  -1   1   8      329.51      288.47      6.66 o 
   0   1   8       12.36       21.24      2.95 o 
   1   1   8      313.09      334.55      6.29 o 
   2   1   8      674.58      741.49      8.88 o 
   3   1   8       77.08       87.74      3.14 o 
   4   1   8      113.61      116.35      6.97 o 
   5   1   8      328.49      329.56     12.45 o 
   6   1   8       65.70       66.31      6.47 o 
   7   1   8      169.67      160.92     10.62 o 
   8   1   8        4.25        0.00      3.24 o 
  -6   2   8       43.14       52.45      7.05 o 
  -5   2   8      116.67      122.58      8.96 o 
  -4   2   8       19.93       15.35      3.57 o 
  -3   2   8      208.06      208.11     11.41 o 
  -2   2   8      301.94      270.95      7.04 o 
  -1   2   8     1069.40     1104.98     49.55 o 
   0   2   8       31.69       19.85      1.35 o 
   1   2   8     4787.24     5184.73     65.29 o 
   2   2   8     1513.93     1467.23      9.68 o 
   3   2   8      130.94      136.32      4.59 o 
   4   2   8      154.69      149.36      5.43 o 
   5   2   8      476.07      468.07     14.61 o 
   6   2   8       17.19       13.94      3.82 o 
   7   2   8       20.10       27.89      5.15 o 
   8   2   8       86.19       90.38      9.13 o 
  -6   3   8       21.50       20.17      5.06 o 
  -5   3   8       30.76       28.05      4.90 o 
  -4   3   8      102.29       85.23      7.05 o 
  -3   3   8       69.61       68.55      5.73 o 
  -2   3   8      234.57      263.96     12.16 o 
  -1   3   8       94.96       86.56      2.78 o 
   0   3   8       93.33       75.73     12.12 o 
   1   3   8     1819.57     2005.43     28.76 o 
   2   3   8      149.57      148.47      3.28 o 
   3   3   8      364.97      357.03      7.43 o 
   4   3   8       10.55        9.53      1.88 o 
   5   3   8      406.64      408.62     16.97 o 
   6   3   8       10.17       13.78      3.73 o 
   7   3   8        0.76        1.33      2.66 o 
   8   3   8       41.92       46.81      6.97 o 
  -6   4   8       24.44       29.55      5.81 o 
  -5   4   8      109.12       82.74      7.72 o 
  -4   4   8       15.61       13.28      3.57 o 
  -3   4   8       11.82       12.03      3.07 o 
  -1   4   8      568.52      556.88     13.28 o 
   0   4   8      529.26      469.96     11.78 o 
   1   4   8       63.68       50.92      2.55 o 
   2   4   8     2108.49     2071.61     46.23 o 
   3   4   8        8.88       12.60      3.28 o 
   4   4   8      272.68      261.00      7.19 o 
   5   4   8       77.29       70.79      4.34 o 
   6   4   8      161.68      151.64      9.88 o 
   7   4   8       10.44        7.47      3.65 o 
   8   4   8      103.57      102.58      9.54 o 
  -6   5   8        5.17        5.98      3.73 o 
  -5   5   8       11.18       10.54      4.07 o 
  -4   5   8       15.23       15.10      3.73 o 
  -3   5   8      152.34      143.16      8.22 o 
  -2   5   8      422.85      434.46     12.86 o 
  -1   5   8      308.09      284.99      9.71 o 
   0   5   8        1.23       11.96      7.97 o 
   1   5   8       21.85       19.43      1.87 o 
   2   5   8        0.06        2.13      1.19 o 
   3   5   8       44.93       43.64      3.08 o 
   4   5   8      822.98      781.97     14.36 o 
   5   5   8      103.40       94.04      5.05 o 
   6   5   8        2.76        3.53      2.24 o 
   7   5   8        0.16        0.00      1.90 o 
   8   5   8       11.10       10.87      4.23 o 
  -6   6   8        4.04        0.00      2.99 o 
  -5   6   8      156.81      138.51      9.63 o 
  -4   6   8       47.06       42.57      5.48 o 
  -3   6   8      222.10      208.06      9.88 o 
  -2   6   8      895.59      815.81     17.59 o 
  -1   6   8     1523.18     1654.86     23.32 o 
   0   6   8      918.63      896.94     49.80 o 
   1   6   8      199.49      169.66      4.95 o 
   2   6   8     1379.80     1326.50     38.63 o 
   3   6   8      841.39      799.73     11.79 o 
   4   6   8       35.46       39.37      3.32 o 
   5   6   8      175.45      174.44     10.04 o 
   6   6   8     1054.10     1010.29     16.80 o 
   7   6   8      354.89      332.04     10.59 o 
  -6   7   8       16.22       11.04      4.65 o 
  -5   7   8       27.73       26.89      5.39 o 
  -4   7   8       20.14       21.91      4.40 o 
  -3   7   8        4.46        1.41      1.99 o 
  -2   7   8       66.82       73.20      5.81 o 
  -1   7   8      829.88      869.42     17.18 o 
   0   7   8       32.27       39.34      3.90 o 
   1   7   8      199.33      202.07     10.58 o 
   2   7   8       39.80       40.51      4.32 o 
   3   7   8       11.51       10.75      1.98 o 
   4   7   8      592.03      604.44     11.70 o 
   5   7   8      650.27      629.90     20.25 o 
   6   7   8       13.82       14.82      3.08 o 
   7   7   8       14.36       14.79      3.31 o 
  -6   8   8        0.16        2.82      3.57 o 
  -5   8   8       31.23       26.06      5.31 o 
  -4   8   8      228.42      212.63     11.12 o 
  -3   8   8       79.20       79.01      6.56 o 
  -2   8   8      165.33      151.13      8.05 o 
  -1   8   8      796.72      890.34     17.59 o 
   0   8   8      352.69      386.00     11.04 o 
   1   8   8       61.63       40.71     18.08 o 
   2   8   8      251.47      130.11    135.94 o 
   3   8   8      388.59      301.90     55.94 o 
   4   8   8       93.13       94.72      4.83 o 
   5   8   8      175.17      189.78     12.57 o 
   6   8   8      722.83      710.63     20.54 o 
   7   8   8      361.12      365.73     11.43 o 
  -5   9   8        0.11        0.00      2.66 o 
  -4   9   8       10.68       11.70      4.07 o 
  -3   9   8       18.65       24.57      4.32 o 
  -2   9   8       27.64       30.71      4.15 o 
   0   9   8      168.31      167.79     12.66 o 
   1   9   8        4.37        4.23      1.15 o 
   2   9   8      103.11      103.88      7.64 o 
   3   9   8      439.66      445.44     34.48 o 
   4   9   8       13.29       12.39      2.29 o 
   5   9   8      211.38      136.81     52.91 o 
   6   9   8       71.48       80.59      8.30 o 
   7   9   8       57.22       53.78      7.72 o 
  -5  10   8       63.01       73.78      8.05 o 
  -4  10   8      185.34      208.31     11.37 o 
  -3  10   8      189.57      195.69     10.04 o 
  -2  10   8       13.62       16.10      3.40 o 
  -1  10   8       28.09       24.19      4.81 o 
   0  10   8        1.20        1.84      1.40 o 
   1  10   8       53.75       52.53      5.23 o 
   2  10   8       88.59       76.85      6.47 o 
   3  10   8        1.71        1.99      2.41 o 
   4  10   8        1.43        2.74      2.90 o 
   5  10   8       68.60       66.89      7.22 o 
   6  10   8      181.86      183.74     11.87 o 
  -2  11   8       12.10       12.61      3.90 o 
  -1  11   8       17.36       20.00      3.98 o 
   0  11   8       16.39       14.03      3.24 o 
   1  11   8        8.67        5.64      2.74 o 
   2  11   8        0.13        1.49      2.24 o 
   3  11   8      182.09      173.04     10.29 o 
   4  11   8      128.42      132.29      9.63 o 
   5  11   8      157.68      163.08     11.12 o 
   6  11   8       71.38       79.01      8.80 o 
  -4  12   8      157.02      147.31     11.29 o 
  -3  12   8       83.27       96.77      8.88 o 
  -2  12   8      163.53      156.77     10.13 o 
  -1  12   8       78.36       92.45      7.55 o 
   0  12   8      144.06      142.25      8.47 o 
   1  12   8       66.02       64.48      6.47 o 
   2  12   8       17.78       16.85      4.32 o 
   3  12   8       57.52       54.69      6.56 o 
   4  12   8      165.09      157.68     10.79 o 
   5  12   8       11.61       11.78      4.73 o 
  -3  13   8        0.38        4.07      3.82 o 
  -2  13   8       60.39       63.07      7.30 o 
  -1  13   8       55.17       60.67      6.72 o 
   1  13   8       50.05       42.33      6.14 o 
   2  13   8       15.92       12.78      4.32 o 
   3  13   8       17.49       20.91      5.06 o 
   4  13   8       89.80       89.63      9.13 o 
  -2  14   8       10.50        9.21      3.98 o 
  -1  14   8       21.54       26.39      5.31 o 
   1  14   8      178.91      167.64     11.20 o 
   2  14   8       67.88       63.24      7.80 o 
   3  14   8      213.99      205.90     13.03 o 
   1  15   8        3.11        1.99      3.32 o 
  -1  -9   9       57.34       66.64      8.05 o 
   0  -9   9       86.27       84.98      8.47 o 
   1  -9   9        9.87       16.02      4.73 o 
   2  -9   9        0.40        2.41      3.32 o 
   3  -9   9       20.62       26.56      5.64 o 
  -2  -8   9       17.53       16.93      4.81 o 
  -1  -8   9        1.84        3.57      3.32 o 
   0  -8   9        3.29        1.33      2.99 o 
   1  -8   9        0.15        6.14      3.40 o 
   2  -8   9       53.13       49.05      6.39 o 
   3  -8   9       27.50       21.49      4.98 o 
   4  -8   9        0.03        0.00      2.82 o 
  -3  -7   9       92.64       83.90      8.63 o 
  -2  -7   9       66.60       66.97      7.72 o 
  -1  -7   9       63.72       63.32      7.14 o 
   0  -7   9      236.09      239.76     12.53 o 
   1  -7   9       96.21       99.92      8.13 o 
   2  -7   9       62.13       55.60      6.56 o 
   3  -7   9      138.37      154.53      9.88 o 
   4  -7   9      201.60      193.45     11.37 o 
   5  -7   9       39.59       43.24      6.31 o 
  -4  -6   9       20.78       23.74      5.64 o 
  -3  -6   9        7.78        8.30      3.82 o 
  -2  -6   9        0.44        0.00      2.32 o 
  -1  -6   9       22.02       16.10      4.15 o 
   0  -6   9       10.06        8.47      3.57 o 
   1  -6   9       74.88       66.39      6.47 o 
   2  -6   9      130.93      129.63      8.63 o 
   3  -6   9      122.90      115.69      8.22 o 
   4  -6   9       17.36       14.61      4.15 o 
   5  -6   9       46.36       50.71      6.31 o 
  -4  -5   9       33.58       25.48      5.39 o 
  -3  -5   9      116.02       96.60      8.30 o 
  -2  -5   9       51.80       46.64      6.06 o 
  -1  -5   9        1.49        2.66      2.66 o 
   0  -5   9      104.77       99.34      7.55 o 
   1  -5   9      113.50      103.99      7.39 o 
   2  -5   9       29.61       36.10      4.81 o 
   3  -5   9      246.12      257.94     11.29 o 
   4  -5   9      360.06      397.12     14.11 o 
   5  -5   9      416.34      430.01     23.74 o 
   6  -5   9       65.52       82.58      7.97 o 
  -5  -4   9       52.69       45.31      6.97 o 
  -4  -4   9        0.06        0.25      2.66 o 
  -3  -4   9      442.94      424.67     16.02 o 
  -2  -4   9        3.22        7.22      3.15 o 
  -1  -4   9      115.01      107.97      7.55 o 
   0  -4   9       12.08       14.69      2.13 o 
   1  -4   9      131.13      143.25     11.04 o 
   2  -4   9       14.23       20.21      3.61 o 
   3  -4   9        1.71        0.55      1.38 o 
   4  -4   9      139.29      139.99      5.78 o 
   5  -4   9        0.26        1.08      2.82 o 
   6  -4   9       19.85       26.06      5.15 o 
   7  -4   9        9.92       13.94      4.98 o 
  -5  -3   9        0.52        0.00      2.02 o 
  -4  -3   9      107.80      106.88      5.96 o 
  -3  -3   9        0.57        0.66      1.63 o 
  -2  -3   9      274.06      264.41     11.70 o 
  -1  -3   9      226.89      208.97      6.53 o 
   0  -3   9       20.62       20.63      2.34 o 
   1  -3   9       23.27       23.52      2.78 o 
   2  -3   9       16.44       17.41      2.14 o 
   3  -3   9      115.79      117.10      4.84 o 
   4  -3   9      344.52      256.72    108.93 o 
   5  -3   9      219.77      222.75     10.95 o 
   6  -3   9        2.80        0.83      3.15 o 
   7  -3   9       73.65       77.02      8.05 o 
  -5  -2   9        1.06        2.17      2.14 o 
  -4  -2   9       62.33       63.70      4.75 o 
  -3  -2   9        9.14        4.82      2.45 o 
  -2  -2   9        0.09        0.14      1.29 o 
  -1  -2   9       13.94       14.90      2.20 o 
   0  -2   9       73.26       67.80      5.81 o 
   1  -2   9      271.84      270.02     17.84 o 
   2  -2   9      254.22      259.66     17.39 o 
   3  -2   9      253.85      200.62     61.04 o 
   4  -2   9      494.07      473.14     14.98 o 
   5  -2   9      115.36      116.44      8.13 o 
   6  -2   9       59.73       61.33      6.72 o 
   7  -2   9        0.24        0.00      2.49 o 
  -5  -1   9      139.31      167.07      7.69 o 
  -4  -1   9      148.32      145.00      6.66 o 
  -3  -1   9      370.41      378.39      9.66 o 
  -2  -1   9      180.58      182.67      6.33 o 
  -1  -1   9      229.96      249.28      6.83 o 
   0  -1   9      122.66      152.15      9.00 o 
   1  -1   9     1532.96     1561.86     63.24 o 
   2  -1   9      212.65      221.51      8.71 o 
   3  -1   9      401.77      410.88     18.34 o 
   4  -1   9      381.94      353.79     12.16 o 
   5  -1   9      176.19      164.07      9.21 o 
   6  -1   9       44.07       44.57      5.73 o 
   7  -1   9        0.42        0.00      2.82 o 
  -6   0   9        0.07        0.00      3.49 o 
  -5   0   9       16.93       13.42      3.10 o 
  -4   0   9      178.62      157.78      6.86 o 
  -3   0   9      123.41      106.02      5.42 o 
  -2   0   9      109.13      112.87      7.22 o 
  -1   0   9      460.82      454.63      9.04 o 
   0   0   9       51.78       49.64      3.15 o 
   1   0   9      572.98      596.41     18.38 o 
   2   0   9      108.79       97.79      4.11 o 
   3   0   9        7.16        6.26      1.35 o 
   4   0   9       75.71       80.00      6.14 o 
   5   0   9        5.81        7.30      3.15 o 
   6   0   9       11.53        8.88      3.65 o 
   7   0   9       73.81       61.83      7.05 o 
   8   0   9       41.13       35.19      6.39 o 
  -6   1   9       82.34       76.68      8.55 o 
  -5   1   9       67.90       82.00      7.97 o 
  -4   1   9       46.30       48.07      4.77 o 
  -3   1   9      189.13      178.16      6.72 o 
  -2   1   9      961.20      925.58     34.82 o 
  -1   1   9      262.06      233.21      6.48 o 
   0   1   9     1107.77     1175.04     13.33 o 
   1   1   9     2797.47     2363.75    371.89 o 
   2   1   9     3600.87     3492.81     30.29 o 
   3   1   9      522.57      494.81      7.69 o 
   4   1   9      355.12      350.06     12.20 o 
   5   1   9      219.44      204.91     10.13 o 
   6   1   9       17.39       19.25      4.40 o 
   7   1   9        1.01        0.00      2.99 o 
   8   1   9       29.83       25.23      5.64 o 
  -6   2   9       20.59       24.98      5.56 o 
  -5   2   9        2.53        4.48      3.49 o 
  -4   2   9       40.05       36.25      3.67 o 
  -3   2   9       64.18       56.88      4.02 o 
  -2   2   9       41.87       46.69      3.55 o 
  -1   2   9        4.69        3.76      1.45 o 
   0   2   9      115.13      105.18      4.17 o 
   1   2   9       92.06      103.08      2.95 o 
   2   2   9      769.89      849.27      7.87 o 
   3   2   9      339.46      365.76     14.11 o 
   4   2   9       84.47       79.84      6.22 o 
   5   2   9        9.46       11.54      3.32 o 
   6   2   9       14.43       17.68      4.15 o 
   7   2   9       25.27       24.65      5.23 o 
   8   2   9       46.10       37.35      6.64 o 
  -6   3   9        2.01        0.00      3.15 o 
  -5   3   9       33.23       36.02      5.73 o 
  -4   3   9       15.74       13.94      3.82 o 
  -3   3   9        0.51        1.33      1.91 o 
  -2   3   9      310.60      291.92      7.66 o 
  -1   3   9     1123.04     1103.38     13.54 o 
   0   3   9      219.91      182.94      5.57 o 
   1   3   9     1614.30     1611.96     10.56 o 
   2   3   9     1534.36     1523.32     31.26 o 
   3   3   9      252.04      256.19      6.59 o 
   4   3   9       28.95       29.59      2.87 o 
   5   3   9      407.56      416.13     21.99 o 
   6   3   9      177.53      187.40     10.54 o 
   7   3   9       31.12       28.96      5.39 o 
   8   3   9       60.56       79.34      8.71 o 
  -6   4   9        3.01        3.90      3.57 o 
  -5   4   9      101.12       94.86      8.22 o 
  -4   4   9        0.85        1.41      2.32 o 
  -3   4   9        5.86        1.00      1.91 o 
  -2   4   9      347.29      357.20     12.28 o 
  -1   4   9      431.33      419.52     12.37 o 
   0   4   9      219.04      233.09      6.76 o 
   1   4   9       10.76       19.13      1.85 o 
   2   4   9      332.39      357.25      7.16 o 
   3   4   9      163.54      161.06      5.30 o 
   4   4   9     1044.49     1021.14     14.23 o 
   5   4   9      148.40      140.97      6.01 o 
   6   4   9       50.30       42.87      4.08 o 
   7   4   9       32.83       30.46      5.39 o 
   8   4   9       21.46       16.35      4.90 o 
  -6   5   9        0.98        0.91      3.07 o 
  -5   5   9       26.03       31.95      5.56 o 
  -4   5   9       73.65       63.65      6.39 o 
  -3   5   9       17.92       16.76      3.57 o 
  -2   5   9      608.78      607.42     15.93 o 
  -1   5   9     1493.23     1547.88     23.57 o 
   0   5   9      243.88      228.00      5.32 o 
   1   5   9      242.58      255.19      5.84 o 
   2   5   9      398.78      393.38      7.70 o 
   3   5   9        9.51       12.05      2.24 o 
   4   5   9      100.57      103.82      4.93 o 
   5   5   9       18.86       14.06      2.46 o 
   6   5   9      650.49      612.50     13.20 o 
   7   5   9       31.90       35.96      4.19 o 
  -6   6   9       17.02       11.87      4.81 o 
  -5   6   9        6.27        5.73      3.65 o 
  -4   6   9       60.08       52.62      6.39 o 
  -3   6   9       59.49       60.25      5.81 o 
  -2   6   9      488.69      444.42     13.69 o 
  -1   6   9      519.47      538.45     14.27 o 
   0   6   9      126.35      126.97      9.75 o 
   1   6   9        0.15        0.11      0.93 o 
   2   6   9        3.04        3.03      1.29 o 
   3   6   9       79.98       79.99      4.04 o 
   4   6   9      286.67      289.45     13.36 o 
   5   6   9        7.50       11.58      5.56 o 
   6   6   9       43.31       44.69      4.34 o 
   7   6   9       14.29       18.26      3.37 o 
  -5   7   9      120.74      115.86      9.63 o 
  -4   7   9       55.67       60.83      6.89 o 
  -3   7   9      411.26      375.95     13.78 o 
  -2   7   9       20.78       23.32      3.73 o 
  -1   7   9     2259.10     2326.76     29.46 o 
   0   7   9      160.38      136.14      9.88 o 
   1   7   9       78.60       85.45      8.30 o 
   2   7   9       76.03       72.05      5.27 o 
   3   7   9      327.76      321.41      7.92 o 
   4   7   9      413.91      402.87     12.20 o 
   5   7   9      203.40      191.00      8.76 o 
   6   7   9      651.47      644.62     20.83 o 
   7   7   9      289.05      278.74     10.03 o 
  -5   8   9        6.72        5.73      4.15 o 
  -4   8   9       53.88       55.69      6.89 o 
  -3   8   9       16.05       14.61      3.82 o 
  -2   8   9        9.81        6.72      2.82 o 
  -1   8   9        0.19        0.00      2.07 o 
   0   8   9       11.97       13.03      2.90 o 
   1   8   9      362.82      357.35     26.23 o 
   2   8   9       42.43       46.98      4.69 o 
   3   8   9       16.53       22.94      5.10 o 
   4   8   9      167.65      163.16      6.32 o 
   5   8   9        9.08        9.74      2.46 o 
   6   8   9       79.16       97.09      6.04 o 
   7   8   9        6.06       10.17      3.06 o 
  -5   9   9       48.40       51.79      7.05 o 
  -4   9   9      169.45      187.56     11.20 o 
  -3   9   9      195.03      201.42     10.54 o 
  -2   9   9      115.49      107.06      7.30 o 
  -1   9   9       28.37       34.69      4.40 o 
   0   9   9      384.76      408.98     12.28 o 
   1   9   9       55.86       22.94     25.98 o 
   2   9   9       43.17       29.37     18.55 o 
   3   9   9      234.44       94.77    111.91 o 
   4   9   9      280.72      290.64      8.45 o 
   5   9   9      125.55      135.94      8.88 o 
   6   9   9      237.86      254.37      9.14 o 
  -5  10   9        0.55        1.66      3.57 o 
  -4  10   9       35.31       36.60      5.98 o 
  -3  10   9        9.07        7.14      3.32 o 
  -2  10   9       10.08       12.20      3.32 o 
   0  10   9       22.22       26.51      2.70 o 
   1  10   9      122.09      125.86     13.74 o 
   2  10   9       12.83       10.59      2.95 o 
   3  10   9      333.68      332.47     13.36 o 
   4  10   9      171.39      159.68      9.96 o 
   5  10   9       77.83       84.65      7.97 o 
   6  10   9      103.50      101.00      9.13 o 
  -4  11   9       84.17       91.13      8.55 o 
  -1  11   9      114.08      108.06      7.64 o 
   0  11   9       63.79       78.68      6.14 o 
   1  11   9       34.05       29.79      4.56 o 
   2  11   9        2.40        3.90      2.57 o 
   3  11   9      242.37      230.14     11.70 o 
   4  11   9       35.24       36.02      5.81 o 
   5  11   9       10.42        7.22      3.73 o 
   6  11   9        1.48        0.00      2.99 o 
  -3  12   9        1.73        0.00      3.32 o 
  -2  12   9       54.44       51.37      6.39 o 
  -1  12   9        9.67       11.70      3.73 o 
   1  12   9        2.11        0.50      2.57 o 
   2  12   9        0.34        0.25      2.24 o 
   3  12   9      128.35      144.65     10.13 o 
   4  12   9       71.56       71.21      7.88 o 
   5  12   9       21.65       16.43      5.15 o 
  -3  13   9       26.79       27.22      5.73 o 
  -2  13   9        9.38       15.35      4.56 o 
  -1  13   9       22.18       23.57      4.65 o 
   1  13   9      146.73      150.96     10.29 o 
   2  13   9      239.87      225.90     12.53 o 
   3  13   9      159.08      168.72     11.20 o 
   4  13   9      111.80      110.63      9.63 o 
  -2  14   9       13.67       13.03      4.65 o 
  -1  14   9       12.94       16.43      4.48 o 
   1  14   9        1.32        5.64      4.07 o 
   2  14   9        4.51        1.00      3.07 o 
   3  14   9        0.51        0.17      3.07 o 
   0  15   9       51.40       50.71      7.05 o 
   1  15   9       79.10       74.53      8.22 o 
   1  -9  10        1.63        5.98      3.65 o 
   2  -9  10        0.78        1.74      3.24 o 
  -1  -8  10       13.94       13.44      4.73 o 
   0  -8  10       17.02       24.32      5.39 o 
   1  -8  10       33.83       28.22      5.39 o 
   2  -8  10        1.15        0.00      2.32 o 
   3  -8  10       73.66       82.99      8.38 o 
   4  -8  10       15.23       20.83      5.06 o 
  -2  -7  10        9.04        8.30      4.07 o 
  -1  -7  10        2.52        0.00      2.41 o 
   0  -7  10       14.14       11.29      4.07 o 
   1  -7  10        2.20        3.90      3.07 o 
   2  -7  10       58.97       50.38      6.22 o 
   3  -7  10        0.60        0.00      2.49 o 
   4  -7  10        0.79        0.66      2.99 o 
   5  -7  10        4.39        1.08      3.24 o 
  -3  -6  10      112.93      109.63      9.79 o 
  -2  -6  10       59.56       51.62      6.72 o 
  -1  -6  10       32.90       28.63      5.31 o 
   0  -6  10      117.76      108.89      8.71 o 
   1  -6  10      103.54      116.69      8.80 o 
   2  -6  10      118.25      111.96      8.38 o 
   3  -6  10       69.05       94.44      8.05 o 
   4  -6  10      338.66      340.43     14.36 o 
   5  -6  10       77.30       86.56      8.05 o 
  -4  -5  10       12.29        6.89      3.90 o 
  -3  -5  10        2.57        0.00      2.32 o 
  -2  -5  10        8.24        9.71      3.65 o 
  -1  -5  10       88.63       81.00      7.47 o 
   0  -5  10        1.48        2.07      2.41 o 
   1  -5  10        1.84        0.00      1.99 o 
   2  -5  10        3.92        2.90      2.66 o 
   3  -5  10       22.71       18.34      4.07 o 
   4  -5  10       14.08       12.95      3.82 o 
  -4  -4  10        0.72        1.08      3.15 o 
  -3  -4  10      120.29      112.45      9.05 o 
  -2  -4  10       17.63       19.84      4.40 o 
  -1  -4  10        3.18        0.00      1.83 o 
   0  -4  10       54.00       45.15      5.39 o 
   1  -4  10      138.64      140.84      5.56 o 
   2  -4  10      144.89      144.63     15.27 o 
   3  -4  10      137.78      137.08      5.75 o 
   4  -4  10      326.92      342.03     24.40 o 
   5  -4  10      204.60      207.15     10.95 o 
   6  -4  10        8.99        7.97      4.07 o 
  -4  -3  10        0.14        0.00      2.32 o 
  -3  -3  10       20.32       22.36      4.61 o 
  -2  -3  10        0.22        0.00      1.30 o 
  -1  -3  10       42.59       45.56      3.57 o 
   0  -3  10        1.65        0.00      1.29 o 
   1  -3  10      714.53      706.06     32.74 o 
   2  -3  10       30.60       34.27      3.05 o 
   3  -3  10      226.69      232.89      7.07 o 
   4  -3  10      207.98      184.35     39.26 o 
   5  -3  10       16.90        9.30      3.49 o 
   6  -3  10       27.39       30.04      5.39 o 
   7  -3  10       22.87       31.04      5.98 o 
  -5  -2  10       10.34       14.84      3.34 o 
  -4  -2  10       13.14       14.17      2.95 o 
  -3  -2  10        3.89        4.36      1.98 o 
  -2  -2  10      204.71      210.36      7.17 o 
  -1  -2  10      165.58      149.85      5.82 o 
   0  -2  10      601.00      663.33     13.90 o 
   1  -2  10       47.79       60.75      3.69 o 
   2  -2  10      257.78      252.67     17.18 o 
   3  -2  10        2.38        1.56      1.18 o 
   4  -2  10      136.63      143.82      8.47 o 
   5  -2  10       28.68       24.98      4.56 o 
   6  -2  10       40.12       42.08      5.81 o 
   7  -2  10        0.32        0.00      2.90 o 
  -5  -1  10        2.38        1.87      2.16 o 
  -4  -1  10       40.99       45.34      4.27 o 
  -3  -1  10        2.10        1.98      1.71 o 
  -2  -1  10       82.46       83.57      6.81 o 
  -1  -1  10        0.26        0.00      1.19 o 
   0  -1  10       20.05       27.34      3.24 o 
   1  -1  10     1094.57     1040.71     28.22 o 
   2  -1  10      145.16      150.05      7.72 o 
   3  -1  10       93.93       88.16      5.06 o 
   4  -1  10      105.98      104.82      7.14 o 
   5  -1  10      136.97      138.02      8.88 o 
   6  -1  10        9.53        8.88      3.65 o 
   7  -1  10        8.45        7.72      3.98 o 
  -5   0  10       29.20       36.39      4.25 o 
  -4   0  10       13.14       22.03      3.31 o 
  -3   0  10      161.45      168.49     10.95 o 
  -2   0  10      747.73      765.47     14.11 o 
  -1   0  10      638.24      674.88     20.75 o 
   0   0  10      528.94      563.37     12.03 o 
   1   0  10     2917.83     2937.34     63.65 o 
   2   0  10      854.09      842.79     33.74 o 
   3   0  10      226.60      231.66      6.97 o 
   4   0  10       30.48       30.62      4.32 o 
   5   0  10      147.38      139.92      8.71 o 
   6   0  10        0.65        0.33      2.32 o 
   7   0  10        4.15        4.48      3.32 o 
  -5   1  10        0.51        1.55      2.08 o 
  -4   1  10      160.75      158.57      7.07 o 
  -3   1  10       89.86       99.75      7.30 o 
  -2   1  10       13.28       14.12      2.55 o 
  -1   1  10       54.77       53.70      3.81 o 
   0   1  10      267.75      264.15      6.91 o 
   1   1  10        8.16        7.02      7.84 o 
   2   1  10       99.98      102.81      7.64 o 
   3   1  10      353.81      380.85     12.45 o 
   4   1  10       93.64       79.67      6.47 o 
   5   1  10        2.96        4.40      2.82 o 
   6   1  10        1.43        2.66      2.90 o 
   7   1  10        8.20        4.73      3.49 o 
  -5   2  10       27.58       26.64      5.31 o 
  -4   2  10        6.18        4.40      2.11 o 
  -3   2  10       50.31       45.97      3.99 o 
  -2   2  10      879.81      823.70     26.81 o 
  -1   2  10     1168.08     1135.17     14.67 o 
   0   2  10      954.04      864.29     15.52 o 
   1   2  10      577.51      570.91      9.28 o 
   2   2  10     2628.75     2603.06     18.48 o 
   3   2  10        9.10       11.54      2.99 o 
   4   2  10      187.51      170.55      9.05 o 
   5   2  10      459.30      431.89     14.86 o 
   6   2  10      328.56      298.60     13.36 o 
   7   2  10       90.44       84.15      8.05 o 
  -5   3  10       39.50       33.53      5.81 o 
  -4   3  10       10.23        9.38      3.40 o 
  -3   3  10        0.06        0.00      1.44 o 
  -2   3  10      438.67      445.34     10.13 o 
  -1   3  10      213.95      198.98      6.28 o 
   0   3  10        7.47       14.79      1.99 o 
   1   3  10       56.74       65.17      2.45 o 
   2   3  10        1.21        2.39      0.93 o 
   3   3  10      441.12      440.11      8.82 o 
   4   3  10      833.28      800.83     19.88 o 
   5   3  10        5.29        3.98      2.99 o 
   6   3  10       29.17       30.38      5.23 o 
   7   3  10        3.16        1.83      2.99 o 
  -5   4  10       15.48        8.71      4.07 o 
  -4   4  10        8.76        7.97      3.49 o 
  -3   4  10        3.15        2.32      2.24 o 
  -2   4  10      411.59      415.21     13.86 o 
  -1   4  10      664.42      656.13     16.18 o 
   0   4  10       72.35       32.82     31.16 o 
   1   4  10      133.27      146.92      3.51 o 
   2   4  10      163.98      156.88      5.00 o 
   3   4  10      492.87      504.61      9.49 o 
   4   4  10      156.03      166.43      6.13 o 
   5   4  10      498.77      494.79     11.15 o 
   6   4  10      450.97      449.15     11.95 o 
   7   4  10      187.44      183.33     11.45 o 
  -5   5  10       20.78       17.84      4.73 o 
  -4   5  10       57.31       49.30      6.22 o 
  -3   5  10       53.83       54.53      5.81 o 
  -2   5  10      342.73      358.61     12.86 o 
  -1   5  10     1418.37     1359.41     23.32 o 
   0   5  10       22.50       23.09      2.09 o 
   1   5  10        3.96        4.38      1.27 o 
   2   5  10       72.49       70.86      3.73 o 
   3   5  10       21.28       19.61      3.28 o 
   4   5  10       22.12       24.51      2.82 o 
   5   5  10       19.03       14.90      2.64 o 
   6   5  10      218.71      205.28      7.98 o 
   7   5  10       11.01        8.02      2.88 o 
  -5   6  10        7.56        9.79      4.32 o 
  -4   6  10      255.32      248.89     12.70 o 
  -3   6  10        3.71        3.32      2.66 o 
  -2   6  10      139.73      160.09      8.88 o 
  -1   6  10      554.52      601.19     15.77 o 
   0   6  10       62.51       66.82      5.56 o 
   1   6  10        0.63        1.05      0.97 o 
   2   6  10       28.54       33.85      2.73 o 
   3   6  10      470.91      441.94      9.26 o 
   4   6  10      182.90      185.95      6.57 o 
   5   6  10       52.26       49.59      4.08 o 
   6   6  10      561.10      538.80     12.81 o 
   7   6  10       57.47       59.21      5.10 o 
  -5   7  10        3.80        1.24      3.73 o 
  -4   7  10        5.18        4.65      3.57 o 
  -3   7  10        8.90        9.71      3.40 o 
  -2   7  10       60.28       57.60      5.81 o 
  -1   7  10        7.35        9.63      2.99 o 
   0   7  10       78.19       70.07      7.22 o 
   1   7  10      398.19      398.59     19.79 o 
   2   7  10       66.27       65.23      6.02 o 
   3   7  10       89.60       90.34      5.56 o 
   4   7  10      183.32      180.70      6.63 o 
   5   7  10      164.32      175.36      7.07 o 
   6   7  10      146.13      146.45      7.10 o 
   7   7  10      124.65      122.20      7.15 o 
  -5   8  10       85.73       87.14      8.71 o 
  -4   8  10      171.02      186.48     11.45 o 
  -3   8  10      390.56      371.72     14.52 o 
  -2   8  10        0.65        0.41      2.16 o 
  -1   8  10      327.01      317.28     11.78 o 
   0   8  10        6.38        5.56      1.64 o 
   1   8  10      101.16       90.20     11.66 o 
   2   8  10        5.63        6.07      1.70 o 
   3   8  10      690.31      669.11     11.94 o 
   4   8  10      177.57      176.22      6.71 o 
   5   8  10      256.26      264.15     11.91 o 
   6   8  10      274.97      278.24      9.59 o 
   7   8  10      130.00      148.60      7.79 o 
  -5   9  10        0.78        0.33      3.40 o 
  -4   9  10       49.96       63.32      7.55 o 
  -3   9  10        4.51        4.15      3.24 o 
  -2   9  10        7.19        6.06      3.15 o 
  -1   9  10      292.82      323.67     12.12 o 
   0   9  10       15.56       13.46      2.95 o 
   1   9  10      445.41      408.62     32.33 o 
   2   9  10        1.73        1.45      1.50 o 
   3   9  10       36.42       44.11      4.81 o 
   4   9  10       31.37       31.97      3.49 o 
   5   9  10        3.25        3.11      1.99 o 
   6   9  10       41.16       41.90      4.28 o 
  -4  10  10       85.87      112.54      9.46 o 
  -3  10  10       59.18       61.66      6.72 o 
  -2  10  10       24.09       23.49      4.32 o 
  -1  10  10       91.45      113.78      7.88 o 
   0  10  10      168.99      165.11     10.75 o 
   1  10  10       73.28       75.52      6.39 o 
   2  10  10      167.51      144.88     14.69 o 
   3  10  10      460.35      409.15     14.77 o 
   4  10  10      342.04      346.91     14.52 o 
   5  10  10       34.55       31.20      5.64 o 
   6  10  10       41.76       39.50      6.56 o 
  -4  11  10       18.83       19.50      5.15 o 
  -3  11  10        3.12        3.57      2.99 o 
  -2  11  10       16.66       19.01      4.07 o 
   0  11  10        0.21        0.50      2.49 o 
   1  11  10        1.99        3.82      2.90 o 
   2  11  10       22.06       18.42      4.15 o 
   3  11  10       49.54       43.49      5.89 o 
   4  11  10       38.55       39.67      6.06 o 
   5  11  10        0.20        1.99      3.24 o 
  -2  12  10        2.71        1.49      2.90 o 
  -1  12  10       16.54       15.10      3.90 o 
   0  12  10      114.99      110.63      8.38 o 
   1  12  10      213.23      198.77     10.95 o 
   2  12  10      131.82      123.33      8.88 o 
   3  12  10      257.13      238.35     12.53 o 
   4  12  10      175.46      155.28     10.79 o 
   5  12  10        9.46        2.49      3.65 o 
  -3  13  10        0.71        0.91      3.32 o 
  -2  13  10        4.46        6.97      3.82 o 
  -1  13  10        5.07        4.07      3.15 o 
   0  13  10        4.53        4.98      3.32 o 
   1  13  10        8.25        9.13      4.07 o 
   2  13  10        0.01        0.00      2.66 o 
   3  13  10        4.60        6.97      4.07 o 
   4  13  10        9.84        5.48      4.07 o 
   0  14  10       65.39       56.85      6.97 o 
   1  14  10       77.17       70.63      7.64 o 
   2  14  10       72.06       70.54      8.13 o 
   3  14  10       61.79       60.58      7.88 o 
   0  -8  11       14.02       14.52      4.98 o 
   1  -8  11        0.32        0.00      2.90 o 
   2  -8  11        1.83        2.32      2.90 o 
  -1  -7  11        1.95        1.24      3.07 o 
   0  -7  11       12.55       10.79      4.07 o 
   1  -7  11       21.50       20.17      4.81 o 
   2  -7  11        0.87        0.58      2.82 o 
   3  -7  11       65.30       71.21      7.72 o 
   4  -7  11       47.39       54.11      7.05 o 
  -2  -6  11        0.05        0.66      2.99 o 
  -1  -6  11        0.18        3.15      3.07 o 
   0  -6  11        0.03        0.00      2.16 o 
   1  -6  11        8.46       13.61      3.98 o 
   2  -6  11       19.13       12.70      3.98 o 
   3  -6  11       25.44       29.05      5.15 o 
   4  -6  11        1.45        2.90      3.32 o 
  -3  -5  11       31.11       37.93      6.31 o 
  -2  -5  11       65.25       70.21      7.80 o 
  -1  -5  11       10.24        7.97      3.73 o 
   0  -5  11      109.59      104.74      8.47 o 
   1  -5  11      138.61      133.20      9.05 o 
   2  -5  11      113.86      101.75      7.88 o 
   3  -5  11      222.10      205.40     11.04 o 
   4  -5  11      188.76      177.93     10.29 o 
  -3  -4  11        6.62       10.21      4.23 o 
  -2  -4  11        0.37        1.83      2.49 o 
  -1  -4  11       35.35       23.57      4.73 o 
   0  -4  11        4.36        3.40      2.66 o 
   1  -4  11        2.03        0.91      2.41 o 
   2  -4  11       16.90       16.18      3.82 o 
   3  -4  11        1.00        0.00      1.57 o 
   4  -4  11        5.94        7.81      2.42 o 
   5  -4  11        3.91        5.56      3.57 o 
   6  -4  11       44.01       43.49      6.39 o 
  -4  -3  11        0.34        0.50      2.99 o 
  -3  -3  11       73.45       71.46      7.47 o 
  -2  -3  11        0.40        0.17      1.56 o 
  -1  -3  11      121.32      128.22      6.72 o 
   0  -3  11       22.58       23.48      2.85 o 
   1  -3  11      531.44      544.31     47.84 o 
   2  -3  11      198.55      193.37     11.41 o 
   3  -3  11       34.13       33.52      5.98 o 
   4  -3  11      143.32      138.85      8.71 o 
   5  -3  11       62.42       57.35      6.47 o 
   6  -3  11        1.01        1.99      3.40 o 
  -4  -2  11        0.81        0.25      1.97 o 
  -3  -2  11        0.05        0.00      1.67 o 
  -2  -2  11       60.68       55.23      4.22 o 
  -1  -2  11       11.56        9.85      2.22 o 
   0  -2  11       72.80       71.03      4.25 o 
   1  -2  11      471.21      484.88     26.14 o 
   2  -2  11      209.10      195.07     12.57 o 
   3  -2  11       11.86       10.31      1.95 o 
   4  -2  11       21.23       14.44      3.73 o 
   5  -2  11      139.40      129.30      8.96 o 
   6  -2  11        4.21        4.81      3.49 o 
   7  -2  11       10.50       10.87      4.48 o 
  -5  -1  11        8.21       10.06      3.06 o 
  -4  -1  11       10.79       12.09      2.85 o 
  -3  -1  11        4.44        4.55      2.45 o 
  -2  -1  11      140.76      124.90      8.47 o 
  -1  -1  11        3.53        2.26      1.49 o 
   0  -1  11      264.88      275.16     13.44 o 
   1  -1  11      185.41      199.71      9.96 o 
   2  -1  11     1161.97      893.58    280.14 o 
   3  -1  11      283.38      267.12     14.77 o 
   4  -1  11      171.15      179.51      9.63 o 
   5  -1  11        6.52        7.80      3.32 o 
   6  -1  11        2.66        1.41      2.99 o 
   7  -1  11       28.56       28.72      5.73 o 
  -5   0  11        6.44        6.18      2.64 o 
  -4   0  11        4.37        2.43      2.05 o 
  -3   0  11        0.12        0.46      1.64 o 
  -2   0  11      106.56       92.68      5.13 o 
  -1   0  11       78.07       65.19      6.18 o 
   0   0  11      155.87      161.93      5.90 o 
   1   0  11      644.96      610.46     12.86 o 
   2   0  11       18.53       20.71      2.82 o 
   3   0  11        0.36        0.33      1.99 o 
   4   0  11       53.08       51.12      5.48 o 
   5   0  11      276.55      258.60     12.12 o 
   6   0  11        0.95        1.91      2.90 o 
   7   0  11        5.28        7.30      4.07 o 
  -5   1  11       59.03       63.43      5.46 o 
  -4   1  11       14.77       11.97      2.79 o 
  -3   1  11       36.86       35.17      3.76 o 
  -2   1  11      351.41      379.94      9.71 o 
  -1   1  11      537.76      577.08     11.21 o 
   0   1  11      421.28      426.19      9.14 o 
   1   1  11      991.26     1028.68     20.33 o 
   2   1  11      762.73      762.18     11.28 o 
   3   1  11      189.59      204.66      9.79 o 
   4   1  11       44.29       42.33      5.15 o 
   5   1  11      491.83      484.67     16.35 o 
   6   1  11       81.20       79.92      7.55 o 
   7   1  11       26.49       23.15      5.31 o 
  -5   2  11       12.02       10.37      4.40 o 
  -4   2  11        1.49        0.13      1.75 o 
  -3   2  11        0.47        0.00      2.03 o 
  -2   2  11       83.46       93.97      5.19 o 
  -1   2  11       97.31       85.01      4.60 o 
   0   2  11      128.51      126.81      5.21 o 
   1   2  11      138.43      143.65      5.33 o 
   2   2  11      167.40      173.56      5.93 o 
   3   2  11      543.70      536.96     15.44 o 
   4   2  11      572.70      556.79     16.35 o 
   5   2  11       16.12       16.35      4.15 o 
   6   2  11        6.67        7.97      3.82 o 
   7   2  11        2.78        3.15      3.40 o 
  -5   3  11       15.19       12.45      4.40 o 
  -4   3  11       45.50       38.59      5.64 o 
  -3   3  11       15.24       11.85      2.55 o 
  -2   3  11      616.72      603.08     12.03 o 
  -1   3  11      792.88      769.97     12.60 o 
   0   3  11      483.10      464.36     15.44 o 
   1   3  11      250.40      253.15      7.01 o 
   2   3  11      852.62      862.95     29.34 o 
   3   3  11      454.84      430.31      8.99 o 
   4   3  11       86.16       87.67      4.84 o 
   5   3  11      180.00      173.79      9.96 o 
   6   3  11      738.42      704.19     20.91 o 
   7   3  11      137.43      141.00     10.54 o 
  -5   4  11        4.40        4.07      3.57 o 
  -4   4  11       59.24       57.43      6.64 o 
  -3   4  11       16.40       21.00      4.23 o 
  -2   4  11      276.52      307.98     12.53 o 
  -1   4  11      712.19      743.49     28.84 o 
   0   4  11       99.77      104.98      6.89 o 
   1   4  11      122.52      122.68      4.59 o 
   2   4  11       67.80       71.49      3.63 o 
   3   4  11       36.29       34.60      4.73 o 
   4   4  11      163.85      162.55      6.24 o 
   5   4  11       68.07       64.03      4.90 o 
   6   4  11       58.23       56.19      6.89 o 
   7   4  11        0.47        2.57      3.32 o 
  -5   5  11       18.13       18.42      5.23 o 
  -4   5  11       54.19       51.79      6.56 o 
  -3   5  11        9.34        7.97      3.32 o 
  -2   5  11        0.56        0.58      1.99 o 
  -1   5  11      472.26      476.37     14.69 o 
   0   5  11        8.97        6.22      2.49 o 
   1   5  11      194.02      168.22      8.38 o 
   2   5  11      147.72      141.18      8.96 o 
   3   5  11      355.47      338.98      8.18 o 
   4   5  11       91.09       93.06      4.87 o 
   5   5  11      211.70      212.16      7.60 o 
   6   5  11      426.85      451.99     13.94 o 
   7   5  11      299.34      280.56     10.12 o 
  -5   6  11       12.40        4.56      4.07 o 
  -4   6  11       42.64       43.07      6.31 o 
  -3   6  11       24.95       24.15      4.65 o 
  -2   6  11        0.27        0.00      2.16 o 
  -1   6  11      176.26      173.70      9.21 o 
   0   6  11       94.76       99.26      6.81 o 
   1   6  11       35.82       40.90      2.89 o 
   2   6  11      162.43      151.16      6.14 o 
   3   6  11      284.83      287.65      7.76 o 
   4   6  11      161.22      165.01      8.84 o 
   5   6  11       57.89       54.66      4.28 o 
   6   6  11      325.82      332.75     10.39 o 
   7   6  11       19.61       18.34      3.55 o 
  -5   7  11       36.94       38.92      6.56 o 
  -4   7  11      293.17      281.51     14.11 o 
  -3   7  11       37.54       43.24      5.73 o 
  -1   7  11       12.79       11.20      3.15 o 
   0   7  11      122.05      135.61      7.97 o 
   1   7  11      144.07      130.51      4.98 o 
   2   7  11       52.57       58.34      3.65 o 
   3   7  11      264.78      256.56      7.47 o 
   4   7  11       32.88       34.60      3.34 o 
   5   7  11      247.06      225.99      7.98 o 
   6   7  11      225.54      225.97     10.04 o 
   7   7  11      102.56      102.06      6.54 o 
  -5   8  11        4.18        3.65      3.82 o 
  -4   8  11        3.97        6.22      3.90 o 
  -3   8  11       11.73       12.53      4.23 o 
  -2   8  11       76.78       62.08      6.47 o 
  -1   8  11        0.54        4.48      2.99 o 
   0   8  11      206.26      208.50     13.65 o 
   1   8  11        5.71        4.23      1.76 o 
   2   8  11       12.08       10.40      2.10 o 
   3   8  11      143.11      148.20      6.07 o 
   4   8  11       82.61       90.76      5.16 o 
   5   8  11       18.66       19.87      3.14 o 
   6   8  11      107.78      121.14      6.65 o 
   7   8  11       36.16       35.43      4.51 o 
  -4   9  11      137.14      150.22     10.95 o 
  -3   9  11       97.63      103.91      8.63 o 
  -2   9  11       55.91       66.97      6.81 o 
  -1   9  11      247.22      263.00     11.70 o 
   0   9  11       22.36       28.17      3.04 o 
   1   9  11      521.24      493.09     35.23 o 
   2   9  11        0.90        1.50      1.61 o 
   3   9  11      896.04      863.99     49.96 o 
   4   9  11      115.95      118.90      5.96 o 
   5   9  11      118.07      118.64      7.14 o 
   6   9  11       22.96       25.92      3.78 o 
  -4  10  11        2.24        5.23      3.90 o 
  -3  10  11        5.38        6.97      3.65 o 
  -2  10  11       47.27       48.55      5.73 o 
  -1  10  11       37.63       37.18      5.23 o 
   0  10  11       52.86       52.06      5.93 o 
   1  10  11       45.14       45.69      5.68 o 
   2  10  11       50.86       49.33      3.99 o 
   3  10  11       10.25        9.09      3.11 o 
   4  10  11      212.67      201.44      7.65 o 
   5  10  11       57.92       52.11      4.60 o 
   6  10  11        0.12        0.83      2.99 o 
  -3  11  11       10.80       11.54      4.07 o 
  -2  11  11        3.06        3.65      2.90 o 
  -1  11  11        1.23        3.82      2.99 o 
   0  11  11      187.29      153.48     27.43 o 
   1  11  11      199.68      188.64     10.21 o 
   2  11  11      151.96      139.18      9.38 o 
   3  11  11      283.47      284.66     13.28 o 
   4  11  11      323.19      316.12     14.69 o 
   5  11  11       44.73       42.08      6.47 o 
  -1  12  11       14.26       14.52      3.98 o 
   0  12  11      110.74      105.32      8.22 o 
   1  12  11       17.17       18.51      4.23 o 
   2  12  11        3.56        5.31      3.24 o 
   3  12  11       31.53       23.82      4.98 o 
   4  12  11        2.85        4.15      3.82 o 
   5  12  11       19.62       22.24      5.48 o 
  -2  13  11        0.10        1.33      3.07 o 
   0  13  11       72.02       74.11      7.55 o 
   1  13  11       57.91       57.60      6.89 o 
   2  13  11       16.86        9.05      3.98 o 
   3  13  11       94.11       84.24      8.22 o 
   4  13  11       91.20       88.72      8.80 o 
   0  14  11       33.60       35.77      6.06 o 
   1  14  11       40.40       37.93      6.06 o 
   2  14  11        0.21        0.00      2.82 o 
   3  14  11        0.01        0.50      3.40 o 
   0  -7  12       12.97       18.09      5.06 o 
   1  -7  12       10.41       13.20      4.48 o 
   2  -7  12       34.55       39.67      6.31 o 
   3  -7  12        3.96        1.91      3.24 o 
  -1  -6  12        0.40        0.00      2.32 o 
   0  -6  12       12.53        8.38      3.73 o 
   1  -6  12       29.86       26.31      5.23 o 
   2  -6  12       16.26       14.52      4.23 o 
   3  -6  12        1.66        0.17      2.74 o 
   4  -6  12       50.73       39.84      6.06 o 
  -2  -5  12        0.66        0.00      2.74 o 
  -1  -5  12        6.86       11.62      4.15 o 
   0  -5  12       20.90       14.03      4.40 o 
   1  -5  12       60.30       70.71      7.30 o 
   2  -5  12        0.10        0.00      2.16 o 
   3  -5  12        3.29        0.00      2.41 o 
   4  -5  12       38.03       38.01      5.64 o 
  -3  -4  12       16.72       19.34      5.23 o 
  -2  -4  12       42.09       63.74      7.22 o 
  -1  -4  12        1.33        1.66      2.66 o 
   0  -4  12      199.44      209.55     11.70 o 
   1  -4  12      227.36      222.75     11.37 o 
   2  -4  12       47.96       45.23      5.81 o 
   3  -4  12       68.35       57.76      6.22 o 
  -3  -3  12        0.17        0.00      2.66 o 
  -2  -3  12        0.31        1.99      2.57 o 
  -1  -3  12       12.55       13.94      4.15 o 
   0  -3  12        2.25        0.00      2.07 o 
   1  -3  12      138.38      128.31      5.81 o 
   2  -3  12       12.83       13.62      3.57 o 
   3  -3  12        1.08        0.00      1.91 o 
   4  -3  12        7.65        7.88      3.57 o 
   5  -3  12        0.56        0.00      2.57 o 
   6  -3  12       53.97       59.42      7.30 o 
  -4  -2  12        1.99        1.12      2.35 o 
  -3  -2  12       77.74       70.30      5.19 o 
  -2  -2  12       16.68       20.62      3.08 o 
  -1  -2  12      220.15      244.20     29.30 o 
   0  -2  12        0.82        0.00      1.53 o 
   1  -2  12      928.02      932.48     52.82 o 
   2  -2  12       22.02       24.27      3.65 o 
   3  -2  12      283.47      303.17     12.28 o 
   4  -2  12       27.08       31.79      4.98 o 
   5  -2  12       81.97       89.71      7.88 o 
   6  -2  12        3.24        1.66      3.15 o 
  -4  -1  12        4.97        3.69      2.35 o 
  -3  -1  12        0.87        0.00      1.73 o 
  -2  -1  12       85.15       77.85      7.22 o 
  -1  -1  12       13.86       11.82      2.46 o 
   0  -1  12       42.48       43.58      3.67 o 
   1  -1  12        1.61        0.00      1.44 o 
   2  -1  12      408.76      347.19     32.78 o 
   3  -1  12       23.28       25.48      4.23 o 
   4  -1  12        3.10        1.74      2.66 o 
   5  -1  12       17.12       14.36      4.07 o 
   6  -1  12        6.72        5.39      3.49 o 
   7  -1  12        3.81        2.74      3.57 o 
  -4   0  12        1.13        1.61      2.08 o 
  -3   0  12        5.87        3.78      2.14 o 
  -2   0  12      133.38      124.63      6.10 o 
  -1   0  12      144.90      153.49      6.37 o 
   0   0  12       14.08       16.38      2.43 o 
   1   0  12        2.60        2.71      1.71 o 
   2   0  12      801.94      799.70     17.55 o 
   3   0  12      140.28      138.85      8.38 o 
   4   0  12       31.37       35.19      4.98 o 
   5   0  12        0.78        0.00      2.49 o 
   6   0  12      202.65      191.05     11.62 o 
   7   0  12        1.98        0.00      3.07 o 
  -4   1  12        2.77        5.07      2.30 o 
  -3   1  12        0.04        0.00      1.70 o 
  -2   1  12      409.35      391.16     10.36 o 
  -1   1  12      137.29      122.04      5.60 o 
   0   1  12       67.70       58.65      3.84 o 
   1   1  12        0.54        0.36      1.20 o 
   2   1  12      158.99      152.17     10.91 o 
   3   1  12        4.38        5.89      2.90 o 
   4   1  12      841.76      810.25     20.58 o 
   5   1  12      155.57      155.19      9.96 o 
   6   1  12        2.19        2.16      2.82 o 
   7   1  12       44.58       38.26      6.47 o 
  -5   2  12       50.45       56.43      7.64 o 
  -4   2  12       14.43       14.53      3.19 o 
  -3   2  12       31.77       32.00      3.70 o 
  -2   2  12      277.02      283.23     14.32 o 
  -1   2  12      421.64      442.28     10.24 o 
   0   2  12       11.87       15.26      2.32 o 
   1   2  12       90.96      117.30      8.59 o 
   2   2  12      637.09      648.83     17.26 o 
   3   2  12       80.28       83.24      6.89 o 
   4   2  12        8.21        2.66      2.66 o 
   5   2  12      319.38      289.06     13.11 o 
   6   2  12      544.45      510.73     18.26 o 
   7   2  12       83.50       78.93      8.55 o 
  -5   3  12        0.54        1.41      3.65 o 
  -4   3  12       41.48       36.02      5.89 o 
  -3   3  12        7.16        5.48      2.23 o 
  -2   3  12      269.74      265.82      8.48 o 
  -1   3  12      329.22      322.61      8.67 o 
   0   3  12       17.88       14.99      2.29 o 
   1   3  12       21.81       17.96      2.35 o 
   2   3  12       23.71       25.98      4.32 o 
   3   3  12       21.30       18.92      4.23 o 
   4   3  12      376.65      367.90     14.03 o 
   5   3  12       32.71       27.97      5.06 o 
   6   3  12       48.56       57.51      7.05 o 
   7   3  12       15.04       14.03      4.98 o 
  -5   4  12       32.80       28.96      5.98 o 
  -4   4  12       62.30       74.11      7.80 o 
  -3   4  12       32.77       31.54      5.23 o 
  -2   4  12       26.83       27.30      4.56 o 
  -1   4  12      401.23      395.94      9.55 o 
   0   4  12       20.18       19.43      3.03 o 
   1   4  12       75.13       70.29      3.79 o 
   2   4  12      103.83      112.37      7.64 o 
   3   4  12      374.11      371.61      8.70 o 
   4   4  12      436.68      450.95     25.69 o 
   5   4  12      462.74      472.01     11.38 o 
   6   4  12      819.89      784.85     22.49 o 
   7   4  12      193.24      206.90     12.86 o 
  -5   5  12        8.01        6.81      4.40 o 
  -4   5  12       27.36       26.64      5.31 o 
  -3   5  12       39.32       36.27      5.56 o 
  -2   5  12       35.30       33.94      4.98 o 
  -1   5  12      125.37      144.65      8.71 o 
   0   5  12       11.58       11.29      3.07 o 
   1   5  12        0.46        0.08      1.66 o 
   2   5  12        0.17        0.00      1.83 o 
   3   5  12       66.84       69.46      4.15 o 
   4   5  12      177.57      161.05      6.36 o 
   5   5  12      113.99      118.23      6.04 o 
   6   5  12       88.68       97.19      6.10 o 
   7   5  12       21.12       17.10      4.81 o 
  -4   6  12       92.25      101.33      9.05 o 
  -3   6  12      120.56      105.07      8.63 o 
  -2   6  12        4.70        5.23      2.99 o 
  -1   6  12        0.65        0.91      1.91 o 
   0   6  12       11.34       14.03      3.40 o 
   1   6  12       92.94      100.09      6.97 o 
   2   6  12       32.97       32.97      3.57 o 
   3   6  12      155.88      158.22      6.08 o 
   4   6  12      177.05      179.75      6.80 o 
   5   6  12      163.11      172.60      7.18 o 
   6   6  12      183.23      186.19      8.13 o 
   7   6  12      145.76      153.46      8.03 o 
  -4   7  12       34.48       29.88      5.81 o 
  -3   7  12        4.94        3.32      2.99 o 
  -2   7  12        0.09        0.00      2.32 o 
  -1   7  12       29.37       27.47      4.48 o 
   0   7  12      123.22      109.55      7.55 o 
   1   7  12      127.05      125.15      7.80 o 
   2   7  12       33.33       38.87      3.25 o 
   3   7  12      526.73      524.85     10.90 o 
   4   7  12      306.17      299.80      8.86 o 
   5   7  12       50.22       59.82      4.52 o 
   6   7  12      113.11      106.12      6.31 o 
   7   7  12        8.89        9.93      3.13 o 
  -4   8  12      165.47      171.05     11.54 o 
  -3   8  12       15.60       19.34      4.65 o 
  -2   8  12       99.13       89.13      7.97 o 
  -1   8  12       11.94       15.77      3.90 o 
   0   8  12      498.26      525.84     16.10 o 
   1   8  12       65.69       68.39     15.73 o 
   2   8  12      202.43      218.11     11.04 o 
   3   8  12      288.76      292.51     13.40 o 
   4   8  12      319.05      321.43      9.63 o 
   5   8  12        2.59        3.37      2.02 o 
   6   8  12       13.72       13.68      3.06 o 
  -4   9  12        2.82        0.00      3.40 o 
  -3   9  12        0.32        3.98      3.32 o 
  -2   9  12      136.21      129.38      9.21 o 
  -1   9  12        9.80        9.13      3.65 o 
   0   9  12       22.58       25.48      4.65 o 
   1   9  12       16.74       13.32      2.54 o 
   2   9  12       42.45       37.08      3.49 o 
   3   9  12      405.62      417.43     32.62 o 
   4   9  12       34.12       33.97      3.75 o 
   5   9  12        5.45        3.16      2.17 o 
   6   9  12        0.10        0.13      2.11 o 
  -3  10  12       13.48       19.84      4.81 o 
  -2  10  12        2.24        4.98      3.32 o 
  -1  10  12       56.45       74.61      7.30 o 
   0  10  12      236.64      272.30     12.12 o 
   1  10  12      285.43      303.74     41.08 o 
   2  10  12      280.82      295.85     34.52 o 
   3  10  12      661.97      660.68     36.23 o 
   4  10  12      101.91      101.72      5.90 o 
   5  10  12       52.35       48.37      4.63 o 
   6  10  12        2.28        1.54      2.35 o 
  -3  11  12        4.24        1.24      2.99 o 
  -2  11  12       14.87       14.69      4.15 o 
  -1  11  12        2.55        1.91      3.07 o 
   0  11  12        0.35        0.00      1.94 o 
   1  11  12       22.69       22.49      3.19 o 
   2  11  12       37.41       34.33      3.64 o 
   3  11  12        0.03        0.00      2.74 o 
   4  11  12       48.12       42.49      6.47 o 
   5  11  12      138.40      151.54     11.20 o 
   0  12  12       32.48       40.83      5.56 o 
   1  12  12      153.84      143.74      9.54 o 
   2  12  12       32.09       30.04      5.39 o 
   3  12  12       89.81       86.23      8.13 o 
   4  12  12       40.68       36.02      6.06 o 
  -2  13  12        2.85        2.99      3.32 o 
   0  13  12       53.01       55.27      6.81 o 
   1  13  12       98.87       88.97      8.05 o 
   2  13  12       10.14       11.78      4.48 o 
   3  13  12        4.05        1.91      3.07 o 
   0  14  12       36.26       34.77      6.06 o 
   1  14  12       49.25       44.82      6.72 o 
   2  14  12        2.26        0.00      3.15 o 
   0  -6  13        2.01        3.65      3.49 o 
   1  -6  13       47.72       55.36      7.22 o 
   2  -6  13       11.50       12.86      4.48 o 
   3  -6  13       43.82       57.18      7.22 o 
  -1  -5  13        8.62        8.71      4.23 o 
   0  -5  13       19.34       24.73      5.39 o 
   1  -5  13       48.25       70.88      7.72 o 
   2  -5  13       38.84       44.48      6.22 o 
   3  -5  13        4.06        2.16      2.90 o 
  -2  -4  13        0.17        0.00      2.82 o 
  -1  -4  13       10.30       12.78      4.40 o 
   0  -4  13        4.30        1.24      2.74 o 
   1  -4  13       41.51       32.95      5.31 o 
   2  -4  13       96.12       83.16      7.55 o 
   3  -4  13        9.35        9.88      3.57 o 
  -2  -3  13      125.93      115.94      9.79 o 
  -1  -3  13        5.11       17.18      4.48 o 
   0  -3  13       99.69      114.28      8.96 o 
   1  -3  13      196.40      212.63     11.29 o 
   2  -3  13      364.76      399.48     27.39 o 
   3  -3  13       13.00        5.87      2.32 o 
   4  -3  13       68.27       81.42      7.64 o 
   5  -3  13       51.06       54.86      6.81 o 
  -3  -2  13        0.10        0.00      1.91 o 
  -2  -2  13       42.80       39.65      4.20 o 
  -1  -2  13        3.21        4.07      2.25 o 
   0  -2  13        7.69        7.76      2.40 o 
   1  -2  13       78.40       69.19     10.91 o 
   2  -2  13        5.16        3.31      2.01 o 
   3  -2  13      102.51      137.93      9.05 o 
   4  -2  13       25.96       32.12      5.23 o 
   5  -2  13       23.93       20.91      4.98 o 
   6  -2  13        1.24        1.33      3.24 o 
  -3  -1  13       31.16       24.31      3.77 o 
  -2  -1  13       81.35       78.73      5.28 o 
  -1  -1  13      179.61      173.03      7.21 o 
   0  -1  13        4.16        2.98      2.02 o 
   1  -1  13      506.77      508.90     11.24 o 
   2  -1  13        7.03        7.62      2.25 o 
   3  -1  13       37.92       43.90      5.64 o 
   4  -1  13       19.21       16.52      4.15 o 
   5  -1  13      383.51      387.74     15.77 o 
   6  -1  13       22.63       32.28      5.89 o 
  -4   0  13        0.79        1.39      2.13 o 
  -3   0  13        5.47        4.89      3.07 o 
  -2   0  13       98.67      103.99      8.63 o 
  -1   0  13       50.09       53.70      8.13 o 
   0   0  13       15.52       15.32      2.64 o 
   1   0  13        2.60        1.22      1.61 o 
   2   0  13       19.13       18.25      2.55 o 
   3   0  13      171.16      174.53      9.88 o 
   4   0  13        1.95        5.39      2.90 o 
   5   0  13        4.64        5.23      3.32 o 
   6   0  13       78.88       75.19      8.05 o 
  -4   1  13       31.71       38.65      4.48 o 
  -3   1  13       18.79       18.51      3.29 o 
  -2   1  13      197.32      197.21      7.83 o 
  -1   1  13      298.49      302.28     13.74 o 
   0   1  13       24.45       26.19      2.99 o 
   1   1  13       28.15       28.02      2.95 o 
   2   1  13        2.09        2.16      2.41 o 
   3   1  13       27.35       29.96      4.73 o 
   4   1  13       13.99       12.70      3.98 o 
   5   1  13       32.41       37.10      5.73 o 
   6   1  13      247.10      237.77     13.03 o 
  -4   2  13        4.60        3.16      2.43 o 
  -3   2  13        0.78        0.00      1.72 o 
  -2   2  13       31.45       31.34      3.62 o 
  -1   2  13      306.77      312.93     11.95 o 
   0   2  13       42.54       37.78      3.37 o 
   1   2  13       42.55       38.94      8.22 o 
   2   2  13      102.56       89.30      7.14 o 
   3   2  13      154.13      142.75      9.05 o 
   4   2  13        0.37        0.66      2.66 o 
   5   2  13       62.98       73.95      7.47 o 
   6   2  13       36.83       37.18      6.22 o 
   7   2  13       38.18       45.06      7.05 o 
  -4   3  13       75.59       77.02      8.30 o 
  -3   3  13       19.97       21.81      3.61 o 
  -2   3  13       20.05       29.30      3.55 o 
  -1   3  13      428.38      434.75     10.54 o 
   0   3  13       12.40       14.09      2.35 o 
   1   3  13      106.98      109.17      4.97 o 
   2   3  13       63.09       69.63      6.39 o 
   3   3  13      263.99      274.12     12.20 o 
   4   3  13      209.93      216.28     11.20 o 
   5   3  13       78.96       92.54      8.30 o 
   6   3  13      500.91      471.98     18.01 o 
   7   3  13       54.55       59.84      7.64 o 
  -4   4  13       33.10       28.13      5.73 o 
  -3   4  13        6.87        2.49      2.74 o 
  -2   4  13        0.04        0.75      2.57 o 
  -1   4  13        0.88        0.88      1.70 o 
   0   4  13       60.35       56.64      3.84 o 
   1   4  13      462.74      445.83     14.94 o 
   2   4  13      191.48      179.84      9.79 o 
   3   4  13      199.56      184.91     10.04 o 
   4   4  13       64.13       56.23     10.21 o 
   5   4  13       29.73       31.87      5.39 o 
   6   4  13       70.41       62.82      7.64 o 
   7   4  13        0.77        1.58      3.57 o 
  -4   5  13       97.30       93.70      9.13 o 
  -3   5  13       46.41       48.55      6.47 o 
  -2   5  13       19.08       14.94      3.98 o 
  -1   5  13       23.38       22.82      4.40 o 
   0   5  13        3.06        0.00      1.99 o 
   1   5  13       52.74       49.80      5.56 o 
   2   5  13      167.89      178.76      9.63 o 
   3   5  13      415.52      404.67     14.69 o 
   4   5  13      121.78      138.82      6.16 o 
   5   5  13      192.42      187.63     11.04 o 
   6   5  13      302.24      298.66     10.06 o 
   7   5  13      104.57      100.67      9.38 o 
  -4   6  13       35.11       43.24      6.81 o 
  -3   6  13        0.71        2.74      3.15 o 
  -2   6  13        0.10        0.50      2.49 o 
  -1   6  13        0.55        0.25      2.16 o 
   0   6  13       78.60       73.20      6.64 o 
   1   6  13        8.36       14.44      3.65 o 
   2   6  13       13.22       18.34      3.98 o 
   3   6  13      507.39      500.27     23.86 o 
   4   6  13       22.56       27.94      3.31 o 
   5   6  13       29.43       26.69      3.46 o 
   6   6  13       28.08       27.08      3.93 o 
  -4   7  13       45.55       54.94      7.55 o 
  -3   7  13       49.08       44.15      6.47 o 
  -2   7  13        3.67        4.98      3.15 o 
  -1   7  13      107.10      108.80      8.47 o 
   0   7  13        0.64        1.41      2.41 o 
   1   7  13      204.52      202.42     10.46 o 
   2   7  13       20.14       21.25      4.07 o 
   3   7  13      352.82      333.32     23.90 o 
   4   7  13       29.06       31.21      3.55 o 
   5   7  13        0.38        0.00      1.81 o 
   6   7  13        1.53        1.08      2.05 o 
  -4   8  13        1.40        0.50      3.40 o 
  -3   8  13        3.18        6.47      3.73 o 
  -1   8  13        0.30        0.91      2.82 o 
   0   8  13       19.73       18.67      4.23 o 
   1   8  13       81.04       80.83      6.81 o 
   2   8  13       84.69       77.76      6.97 o 
   3   8  13       92.41       99.61      5.42 o 
   4   8  13      201.56      198.85      7.68 o 
   5   8  13        0.13        0.03      1.75 o 
   6   8  13        5.49        4.33      2.61 o 
  -3   9  13       29.41       31.87      5.89 o 
  -2   9  13        0.54        0.00      2.82 o 
  -1   9  13        0.75        4.32      3.40 o 
   0   9  13      448.27      502.18     16.76 o 
   1   9  13      192.22      206.98     10.79 o 
   2   9  13      330.88      310.95     22.70 o 
   3   9  13       68.40       71.39      4.95 o 
   4   9  13      315.68      304.87      9.42 o 
   5   9  13       18.94       19.96      3.38 o 
   6   9  13        5.30        5.83      2.75 o 
  -3  10  13        0.11        0.83      2.90 o 
  -2  10  13       16.17       15.93      4.56 o 
  -1  10  13       27.85       38.59      5.89 o 
   0  10  13       61.31       70.54      7.22 o 
   1  10  13       48.84       44.73      5.81 o 
   2  10  13       41.83       40.86      6.43 o 
   3  10  13       81.19       75.63      7.72 o 
   4  10  13        9.06        6.28      3.24 o 
   5  10  13        1.77        3.35      5.02 o 
  -2  11  13        4.46        6.14      3.49 o 
  -1  11  13        1.12        0.00      2.99 o 
   0  11  13      347.86      387.49     15.02 o 
   1  11  13       69.55       84.15      7.55 o 
   2  11  13       85.80       82.17      8.51 o 
   3  11  13       67.51       79.91      5.60 o 
   4  11  13      215.35      225.41     12.70 o 
   5  11  13        1.83        1.83      3.73 o 
   1  12  13       56.98       51.62      6.39 o 
   2  12  13       22.53       19.17      4.65 o 
   3  12  13        0.83        1.66      3.07 o 
   4  12  13        8.24        8.55      4.40 o 
   1  13  13       32.72       31.62      5.73 o 
   2  13  13        0.39        0.91      3.07 o 
   3  13  13        0.34        0.50      2.90 o 
   1  -5  14      112.58      116.94      9.96 o 
   2  -5  14        1.97        2.24      3.24 o 
  -1  -4  14       23.11       39.09      6.56 o 
   0  -4  14       18.11       28.72      5.73 o 
   1  -4  14      108.54      136.19     10.21 o 
   2  -4  14       11.23       19.25      4.73 o 
  -1  -3  14        1.84        4.65      3.57 o 
   0  -3  14       10.06       11.54      4.40 o 
   1  -3  14        2.08        0.75      2.82 o 
   2  -3  14        5.17        2.16      2.82 o 
   4  -3  14        0.84        0.00      2.90 o 
   5  -3  14       11.20       12.70      4.73 o 
  -2  -2  14      102.68       97.52      9.13 o 
  -1  -2  14       77.14       74.37      5.56 o 
   0  -2  14       52.35       53.61      4.61 o 
   1  -2  14       15.55       20.07      3.86 o 
   2  -2  14      237.41      248.24     24.98 o 
   3  -2  14        1.46        1.66      3.07 o 
   4  -2  14       25.20       34.52      5.64 o 
   5  -2  14       53.39       59.51      7.39 o 
  -3  -1  14        1.01        0.19      2.40 o 
  -2  -1  14       91.65      106.98      6.42 o 
  -1  -1  14       27.74       28.17      3.67 o 
   0  -1  14        0.45        1.36      1.91 o 
   1  -1  14       24.40       23.98      3.26 o 
   2  -1  14       27.92       22.61      5.44 o 
   3  -1  14       36.37       41.16      5.89 o 
   4  -1  14      129.16      138.51      9.88 o 
   5  -1  14       18.77       19.01      5.06 o 
  -3   0  14        1.14        0.52      2.11 o 
  -2   0  14      124.12      106.73      8.96 o 
  -1   0  14      114.61      111.32      8.88 o 
   0   0  14        0.30        0.00      1.71 o 
   1   0  14       31.80       27.33      3.27 o 
   2   0  14      133.84      127.48      8.71 o 
   3   0  14      105.38      119.18      8.88 o 
   4   0  14       23.72       19.67      4.73 o 
   5   0  14      205.45      236.03     12.95 o 
   6   0  14       80.39       90.71      9.05 o 
  -3   1  14        0.82        0.00      1.76 o 
  -2   1  14      114.77      103.99      6.22 o 
  -1   1  14       97.70      106.25      5.90 o 
   0   1  14        0.09        0.45      1.83 o 
   1   1  14        2.41        0.96      2.24 o 
   2   1  14      101.28      102.91      7.97 o 
   3   1  14        0.57        2.41      2.90 o 
   4   1  14        6.22       10.46      3.90 o 
   5   1  14        8.79        8.38      4.07 o 
   6   1  14      194.35      185.32     11.95 o 
  -3   2  14        1.66        1.37      2.01 o 
  -2   2  14       18.43       20.57      3.37 o 
  -1   2  14      115.66      131.73      6.42 o 
   0   2  14        1.46        0.00      1.44 o 
   1   2  14       21.08       19.09      3.69 o 
   2   2  14       59.61       69.13      6.56 o 
   3   2  14      193.28      185.90     10.54 o 
   4   2  14       14.32       14.77      4.15 o 
   5   2  14      123.57      116.44      9.13 o 
   6   2  14       94.93      101.17      9.38 o 
  -3   3  14       15.85       11.91      3.04 o 
  -2   3  14       62.96       72.34      5.22 o 
  -1   3  14       26.46       18.93      3.11 o 
   0   3  14       28.81       30.17      3.25 o 
   1   3  14        0.29        2.24      2.49 o 
   2   3  14       10.34       12.37      3.73 o 
   3   3  14      102.70       92.70      7.72 o 
   4   3  14      136.03      134.61      9.46 o 
   5   3  14      117.00      105.57      8.71 o 
   6   3  14      126.21      123.82     10.13 o 
  -3   4  14       53.68       57.76      7.30 o 
  -2   4  14        3.88        4.35      2.28 o 
  -1   4  14        9.41       12.89      2.70 o 
   0   4  14       57.66       71.71      5.81 o 
   1   4  14        6.64        7.80      3.15 o 
   2   4  14       11.88       10.79      3.57 o 
   3   4  14      253.93      252.30     12.12 o 
   4   4  14       27.54       22.16      4.73 o 
   5   4  14       77.41       86.23      8.22 o 
   6   4  14      102.56       99.34      9.05 o 
  -3   5  14        1.14        0.00      2.32 o 
  -2   5  14        5.44        3.15      3.40 o 
  -1   5  14       25.61       21.91      4.56 o 
   0   5  14       30.75       28.63      4.90 o 
   1   5  14      131.18      119.43      8.55 o 
   2   5  14       30.38       30.46      4.81 o 
   3   5  14       79.68       82.74      7.30 o 
   4   5  14      115.45      101.17      8.38 o 
   5   5  14        2.52        2.86      2.32 o 
   6   5  14       67.78       61.99      7.47 o 
  -3   6  14        5.87        8.63      4.07 o 
  -2   6  14        6.46        5.31      3.49 o 
  -1   6  14       62.70       58.92      6.81 o 
   0   6  14      197.64      200.92     10.87 o 
   1   6  14       34.71       28.96      4.81 o 
   2   6  14       50.70       53.36      6.06 o 
   3   6  14      418.07      412.30     15.52 o 
   4   6  14      142.84      134.78      9.30 o 
   5   6  14        0.69        0.69      1.97 o 
   6   6  14       37.68       37.84      4.40 o 
  -3   7  14        0.09        0.41      2.82 o 
  -2   7  14       16.92       15.44      4.48 o 
  -1   7  14        4.14        4.07      3.32 o 
   0   7  14       86.99       82.00      7.55 o 
   1   7  14        0.07        0.33      2.57 o 
   2   7  14        5.37        8.13      3.40 o 
   3   7  14      204.19      228.48     11.87 o 
   4   7  14       52.77       58.60      4.51 o 
   5   7  14        1.10        0.00      1.82 o 
   6   7  14        0.85        0.00      2.03 o 
  -3   8  14        4.05        3.15      3.15 o 
  -1   8  14       48.95       49.46      6.47 o 
   0   8  14      143.68      154.95     10.04 o 
   1   8  14      143.36      148.06      9.63 o 
   2   8  14      138.03      136.11      9.13 o 
   3   8  14      313.49      316.37     13.86 o 
   4   8  14       98.62       94.31      5.60 o 
   5   8  14        0.25        0.74      2.08 o 
   6   8  14        1.20        1.82      2.29 o 
  -3   9  14        0.25        0.91      2.74 o 
  -2   9  14        2.32        0.00      2.99 o 
  -1   9  14        0.77        0.00      2.66 o 
   0   9  14       22.96       15.77      4.32 o 
   1   9  14       17.65       25.15      4.65 o 
   2   9  14       19.12       12.70      3.82 o 
   3   9  14       35.89       35.35      5.56 o 
   4   9  14       37.33       40.90      7.10 o 
   5   9  14       33.09       36.17      4.19 o 
  -2  10  14        7.03       10.04      4.32 o 
  -1  10  14       31.76       33.53      5.81 o 
   0  10  14       86.79      104.82      8.88 o 
   1  10  14      152.29      183.66     10.79 o 
   2  10  14       56.40       67.89      7.14 o 
   3  10  14       80.17       94.73      5.78 o 
   4  10  14      109.92      112.57      6.39 o 
   5  10  14        0.70        0.00      2.14 o 
  -2  11  14        0.28        2.24      3.15 o 
  -1  11  14        2.33        1.00      3.15 o 
   0  11  14       18.31       18.84      4.98 o 
   1  11  14       88.80       85.32      7.97 o 
   2  11  14       16.23       14.11      4.15 o 
   3  11  14        0.03        0.00      2.00 o 
   4  11  14        8.26        9.22      2.93 o 
  -1  12  14        1.28        0.00      3.07 o 
   0  12  14       51.57       59.34      7.22 o 
   3  12  14       10.68        7.55      4.15 o 
   2  13  14        1.00        0.17      3.15 o 
   0  -3  15        6.69       10.29      4.23 o 
   1  -3  15       39.57       44.07      6.47 o 
   2  -3  15       39.48       51.54      6.64 o 
  -1  -2  15        5.68        4.07      3.65 o 
   0  -2  15        3.29        2.57      3.32 o 
   1  -2  15        0.54        2.28      2.23 o 
   2  -2  15        0.07        2.32      3.32 o 
   3  -2  15       24.79       33.78      5.73 o 
   4  -2  15       34.17       43.49      6.47 o 
  -2  -1  15       72.47       75.75      5.77 o 
  -1  -1  15       86.93       89.86     10.21 o 
   0  -1  15       21.22       18.73      3.20 o 
   1  -1  15       25.90       32.57      3.84 o 
   2  -1  15       97.41      100.50      8.71 o 
   3  -1  15       35.20       53.03      6.81 o 
   4  -1  15        3.47        4.56      4.07 o 
   5  -1  15       49.69       72.87      8.38 o 
  -2   0  15       26.07       27.87      3.95 o 
  -1   0  15       84.55       92.44     11.20 o 
   0   0  15        0.35        0.00      1.58 o 
   1   0  15        0.02        0.00      1.79 o 
   2   0  15        5.24        9.21      3.90 o 
   3   0  15       22.00       20.75      4.98 o 
   4   0  15       22.61       20.25      5.06 o 
   5   0  15        6.36        9.46      4.48 o 
  -2   1  15        0.14        0.00      2.82 o 
  -1   1  15       69.12       62.89      5.02 o 
   0   1  15        0.18        0.00      1.45 o 
   1   1  15        5.62        9.26      2.39 o 
   2   1  15       34.82       27.97      5.06 o 
   3   1  15      125.87      120.67      9.21 o 
   4   1  15       45.20       39.75      5.89 o 
   5   1  15      105.32      120.17      9.96 o 
  -3   2  15        2.16        0.33      2.17 o 
  -2   2  15        0.45        0.21      1.96 o 
  -1   2  15       22.68       18.78      3.14 o 
   0   2  15       20.93       19.57      2.97 o 
   1   2  15       42.19       40.83      5.73 o 
   2   2  15       98.87       96.85      7.97 o 
   3   2  15       33.14       36.93      5.73 o 
   4   2  15       90.07       84.98      8.13 o 
   5   2  15        8.10        5.39      3.82 o 
   6   2  15      168.85      142.33     10.95 o 
  -3   3  15        7.02       11.85      3.19 o 
  -2   3  15        8.17       14.06      3.08 o 
  -1   3  15        0.25        1.03      1.89 o 
   0   3  15       12.26       18.33      2.90 o 
   1   3  15       34.16       25.48      4.81 o 
   2   3  15       65.20       59.92      6.47 o 
   3   3  15      147.64      160.76     10.37 o 
   4   3  15       50.32       56.68      6.89 o 
   5   3  15      117.01       99.92      9.05 o 
   6   3  15       50.48       54.53      7.30 o 
  -3   4  15        1.69        0.25      3.32 o 
  -2   4  15        3.88        6.14      3.65 o 
  -1   4  15        0.86        0.00      2.03 o 
   0   4  15       12.83       12.60      2.63 o 
   1   4  15        0.47        2.41      2.74 o 
   2   4  15        0.68        2.16      2.99 o 
   3   4  15      222.01      200.92     11.37 o 
   4   4  15       10.99       12.28      4.15 o 
   5   4  15       14.93       11.29      4.40 o 
   6   4  15       35.55       36.18      6.31 o 
  -3   5  15       10.02       10.21      4.65 o 
  -2   5  15       19.74       14.61      4.65 o 
  -1   5  15       44.00       42.24      6.39 o 
   0   5  15       87.26       89.55      7.88 o 
   1   5  15       45.40       54.94      6.64 o 
   2   5  15      117.58      124.90      9.05 o 
   3   5  15      342.33      367.24     15.27 o 
   4   5  15       93.65       91.46      8.13 o 
   5   5  15        9.99        6.97      3.73 o 
   6   5  15        0.63        0.00      3.07 o 
  -3   6  15        0.14        1.91      3.24 o 
  -2   6  15       24.86       31.04      6.06 o 
  -1   6  15        4.46        0.00      2.57 o 
   0   6  15       11.45       10.87      3.90 o 
   1   6  15       25.27       30.87      5.31 o 
   2   6  15       16.42       13.28      4.15 o 
   3   6  15       60.00       54.11      6.56 o 
   4   6  15       80.73       78.01      7.88 o 
   5   6  15       43.31       41.74      6.39 o 
   6   6  15        1.55        0.40      2.29 o 
  -3   7  15       10.85        7.14      3.98 o 
  -2   7  15        6.96        4.98      3.82 o 
  -1   7  15       10.20        7.05      4.07 o 
   0   7  15      149.36      146.73     10.13 o 
   1   7  15      178.75      179.76     10.95 o 
   2   7  15      118.86      116.27      9.05 o 
   3   7  15      314.28      331.80     14.69 o 
   4   7  15       94.68       90.46      8.13 o 
   5   7  15        0.82        0.00      2.41 o 
  -1   8  15        0.37        0.41      2.90 o 
   0   8  15      105.57      115.44      9.21 o 
   1   8  15       40.56       52.95      6.56 o 
   2   8  15       11.15        6.22      3.24 o 
   3   8  15       34.24       35.44      5.56 o 
   4   8  15        6.67        5.48      3.40 o 
   5   8  15       54.63       50.83      4.80 o 
  -2   9  15        0.10        0.00      2.41 o 
  -1   9  15        4.39        2.99      3.24 o 
   0   9  15      134.06      157.60     10.46 o 
   1   9  15       89.26       99.01      8.47 o 
   2   9  15        8.77       11.29      3.98 o 
   3   9  15       65.68       74.94      7.64 o 
   4   9  15       76.81       75.11      7.88 o 
   5   9  15        1.71        1.88      2.36 o 
  -2  10  15        1.86        1.66      3.07 o 
  -1  10  15        4.68        3.82      3.65 o 
   0  10  15      126.35      148.14     10.54 o 
   1  10  15       37.46       41.08      5.89 o 
   2  10  15        0.62        0.00      2.74 o 
   3  10  15       12.16       19.67      4.65 o 
   4  10  15       15.26       16.68      4.73 o 
  -1  11  15        7.30        8.22      4.23 o 
   0  11  15       63.51       88.22      8.55 o 
   1  11  15       81.24      102.00      8.80 o 
   2  11  15        1.35        4.98      3.40 o 
   3  11  15        0.19        2.90      3.15 o 
   4  11  15       20.25       27.72      4.61 o 
   0  12  15        0.61        0.00      3.07 o 
   1  12  15       22.94       19.59      4.81 o 
   1  -2  16        9.92       10.79      4.07 o 
   0  -1  16        2.90        4.14      2.42 o 
   1  -1  16        0.96        2.19      2.24 o 
   2  -1  16        3.62        4.48      3.98 o 
   3  -1  16        1.72        2.90      3.90 o 
   4  -1  16        0.97        0.58      3.82 o 
  -1   0  16       33.73       34.97      5.27 o 
   0   0  16        8.19        7.04      2.62 o 
   1   0  16        0.13        0.00      2.82 o 
   2   0  16       62.47       66.23      7.64 o 
   3   0  16       78.69       82.66      8.47 o 
   4   0  16       82.76       94.86      9.13 o 
  -1   1  16        3.54        3.72      2.35 o 
   0   1  16        1.68        2.21      2.10 o 
   1   1  16       14.53       13.94      4.32 o 
   2   1  16       14.03       18.59      4.73 o 
   3   1  16       70.33       72.04      7.80 o 
   4   1  16       13.64       10.37      4.23 o 
   5   1  16       39.08       43.57      6.72 o 
  -2   2  16        0.39        0.83      2.99 o 
  -1   2  16        2.18        0.93      2.01 o 
   0   2  16        0.77        0.91      1.73 o 
   1   2  16       12.62        7.64      3.65 o 
   2   2  16       18.04       18.84      4.81 o 
   3   2  16      105.58      117.27      9.46 o 
   4   2  16       22.65       20.66      5.15 o 
   5   2  16       37.68       41.16      6.64 o 
  -2   3  16        1.71        0.24      2.13 o 
  -1   3  16        0.99        0.00      1.76 o 
   0   3  16        5.14        3.01      2.07 o 
   1   3  16        0.14        0.00      1.99 o 
   2   3  16       49.53       60.00      7.14 o 
   3   3  16      160.92      153.45     10.46 o 
   4   3  16       44.95       55.27      6.97 o 
   5   3  16        0.06        0.50      3.40 o 
  -2   4  16        5.57        5.64      3.98 o 
  -1   4  16       30.16       40.57      4.39 o 
   0   4  16       44.15       54.19      6.64 o 
   1   4  16       15.51       24.32      4.90 o 
   2   4  16       48.33       54.28      6.81 o 
   3   4  16      166.79      150.22     10.37 o 
   4   4  16       32.91       29.79      5.73 o 
   5   4  16        2.70        1.33      3.15 o 
  -2   5  16       33.30       25.98      5.73 o 
  -1   5  16       14.91        9.13      4.32 o 
   0   5  16        4.88        0.25      3.32 o 
   1   5  16       38.58       33.69      5.81 o 
   2   5  16        7.79        5.06      3.65 o 
   3   5  16      138.98      134.94     10.13 o 
   4   5  16        2.15        0.00      2.74 o 
   5   5  16        9.07        6.47      3.73 o 
  -2   6  16        1.01        2.16      3.73 o 
  -1   6  16       18.68       16.93      5.15 o 
   0   6  16      196.83      205.74     12.20 o 
   1   6  16       88.34       95.69      8.80 o 
   2   6  16      197.44      207.06     12.20 o 
   3   6  16      100.54      120.42      9.71 o 
   4   6  16      105.21      105.90      9.21 o 
   5   6  16        6.84        6.47      3.98 o 
  -1   7  16        0.12        0.00      3.15 o 
   0   7  16       57.74       50.54      7.05 o 
   1   7  16       20.49       21.66      4.98 o 
   2   7  16        1.26        0.83      3.32 o 
   3   7  16       22.33       21.74      5.31 o 
   4   7  16        0.40        1.41      2.82 o 
   5   7  16       49.15       60.92      7.80 o 
  -1   8  16       11.74       12.61      4.81 o 
   0   8  16      106.94      115.28      9.71 o 
   1   8  16       70.35       74.36      7.88 o 
   2   8  16        4.27        4.65      3.24 o 
   3   8  16       40.28       52.04      6.89 o 
   4   8  16       35.67       39.17      6.22 o 
   5   8  16        4.11        4.40      3.82 o 
  -1   9  16        4.74        4.15      3.98 o 
   0   9  16      103.36      123.49     10.04 o 
   1   9  16       73.90       74.44      7.64 o 
   2   9  16        5.29        7.64      3.65 o 
   3   9  16        0.80        2.57      3.15 o 
   4   9  16       11.19        9.38      4.32 o 
  -1  10  16        3.56        7.05      3.90 o 
   0  10  16       24.08       28.05      5.81 o 
   1  10  16       57.86       73.95      7.97 o 
   2  10  16        5.05        0.58      2.99 o 
   3  10  16        5.64        3.73      2.99 o 
   4  10  16       21.52       22.08      5.31 o 
   0  11  16        8.20       11.78      4.65 o 
   1  11  16       25.03       21.66      5.06 o 
   2  11  16        0.13        0.08      2.82 o 
   3  11  16       18.67       13.28      4.40 o 
   1   0  17        2.33        2.82      3.40 o 
   2   0  17        6.34        8.63      4.32 o 
   0   1  17       10.07        8.50      2.80 o 
   1   1  17        0.53        1.49      2.90 o 
   2   1  17       41.44       43.57      6.64 o 
   3   1  17       51.74       49.13      7.05 o 
   0   2  17        4.73        3.57      3.40 o 
   1   2  17        0.27        0.00      2.66 o 
   2   2  17       10.24       10.13      4.15 o 
   3   2  17       64.07       67.97      7.97 o 
   4   2  17        0.18        0.00      2.66 o 
  -1   3  17       12.06       10.28      2.96 o 
   0   3  17       29.41       30.87      5.64 o 
   1   3  17       14.58       19.09      4.81 o 
   2   3  17       14.14       16.43      4.81 o 
   3   3  17       85.45       88.05      8.47 o 
   4   3  17        5.62        4.07      3.40 o 
  -1   4  17        4.12        1.19      2.19 o 
   0   4  17       77.04       70.71      7.80 o 
   1   4  17        7.26        8.55      4.15 o 
   2   4  17       26.53       27.06      5.56 o 
   3   4  17       63.10       67.22      7.55 o 
   4   4  17       24.27       22.16      5.23 o 
  -1   5  17       19.87       21.66      5.31 o 
   0   5  17      100.65      113.78      9.96 o 
   1   5  17       41.81       52.95      7.14 o 
   2   5  17       50.32       62.99      7.39 o 
   3   5  17       76.74       79.51      8.38 o 
   4   5  17       31.10       36.35      6.14 o 
  -1   6  17        6.53        3.40      3.82 o 
   0   6  17       20.59       23.15      5.73 o 
   1   6  17       14.88       11.70      4.40 o 
   2   6  17        2.34        4.48      3.82 o 
   3   6  17       31.84       28.30      5.73 o 
   4   6  17        2.00        2.99      3.32 o 
  -1   7  17       19.67       14.44      5.23 o 
   0   7  17      110.90      112.04     10.13 o 
   1   7  17       41.00       51.04      6.97 o 
   2   7  17       20.56       28.96      5.98 o 
   3   7  17       24.81       30.21      5.89 o 
   4   7  17      120.40      117.52     10.21 o 
   0   8  17       31.18       35.27      6.22 o 
   1   8  17       29.06       34.86      6.22 o 
   2   8  17       13.38        8.55      4.15 o 
   3   8  17        1.07        2.57      3.57 o 
   4   8  17        5.95        5.98      3.98 o 
   0   9  17       23.10       26.81      5.98 o 
   1   9  17       52.06       49.96      7.05 o 
   2   9  17        1.08        2.49      3.32 o 
   3   9  17        0.23        3.07      3.49 o 
   1  10  17       16.46       17.84      4.90 o 
   2  10  17        0.36        0.00      3.07 o 
   2   3  18        6.79        7.05      4.23 o 
   1   4  18       28.41       26.31      5.81 o 
   2   4  18       17.18       15.69      4.90 o 
   3   4  18       66.22       69.30      8.30 o 
   1   5  18        9.36        6.89      3.98 o 
   2   5  18       11.17        6.64      3.82 o 
   3   5  18       26.61       20.33      5.23 o 
   1   6  18       31.94       38.09      6.56 o 
   2   6  18        0.11        2.07      3.49 o 
   3   6  18       36.84       32.03      6.31 o 
   1   7  18       16.70       18.51      5.31 o 
   2   7  18        9.17        6.31      4.23 o 
                                                 
